# Supplementary material for: Systematic over-expression of secondary metabolism transcription factors to reveal the pharmaceutical potential of Aspergillus nidulans
Source: Commun Biol. 2025 Oct 9;8:1444. doi: 10.1038/s42003-025-08840-z (PMC12511407; doi:10.1038/s42003-025-08840-z)
Supplement: Supplementary file 4 — Supplementary Data File 1 [file 42003_2025_8840_MOESM4_ESM.xlsx]

## Sheet: anti-B.S. repeat1_OD600
OD600 measurements
Time	Time(h)	H2O-1	H20-2	WT-1	WT-2	ANM-1	AMN-2	DMSO-1	DMSO-2	AN3911	AN4933	AN0148	AN9013	AN3269	AN3280	AN8509	AN8251	AN2025	AN10294	AN3502	AN7919	AN0533	AN7921	AN8506	AN2036	AN3492	AN6430	AN7923	AN0153	AN1029	AN10300	AN7513	AN8645	AN7061	AN6790	AN3501	AN10295	AN5609	AN10491	AN1599	AN7073	AN10600	AN2026	AN10021	AN2553	AN7872	AN3391	AN8414	AN8391
00:14:10	0.236111	0.104667	0.103	0.112333	0.109	0.107	0.103333	0.103333	0.102	0.121333	0.130333	0.113333	0.129667	0.127	0.108333	0.136333	0.113667	0.182333	0.124	0.114	0.155667	0.109333	0.135333	0.122	0.107333	0.107333	0.108667	0.107667	0.120333	0.109333	0.108667	0.122	0.116333	0.171333	0.159333	0.102667	0.104333	0.119	0.117667	0.106667	0.107333	0.131	0.107333	0.105333	0.104667	0.117667	0.104333	0.105	0.141333
00:29:10	0.486111	0.107333	0.105	0.115	0.111	0.11	0.106333	0.106333	0.104667	0.128	0.133333	0.114667	0.134	0.132667	0.111333	0.144333	0.115667	0.198333	0.128667	0.117	0.166667	0.113333	0.142667	0.128	0.110333	0.109333	0.111667	0.111	0.124	0.112667	0.112333	0.126667	0.126	0.203667	0.173333	0.104	0.106667	0.127	0.121667	0.109667	0.109	0.138	0.109333	0.107333	0.107667	0.122333	0.106667	0.107	0.151667
00:44:10	0.736111	0.112667	0.108667	0.118333	0.113667	0.114333	0.109333	0.111333	0.107667	0.139333	0.139333	0.120667	0.138333	0.134333	0.115	0.148333	0.119667	0.207333	0.133333	0.120333	0.174333	0.118	0.145667	0.133667	0.114667	0.111333	0.115333	0.112667	0.125	0.117333	0.116	0.128333	0.130667	0.165667	0.181333	0.105667	0.109	0.135667	0.124667	0.112667	0.112	0.146	0.113	0.110667	0.110667	0.124333	0.110667	0.109667	0.173
00:59:10	0.986111	0.120667	0.114667	0.122667	0.119333	0.120333	0.115667	0.119	0.114667	0.142	0.143	0.126333	0.143	0.137	0.120667	0.160667	0.125	0.206667	0.138667	0.127	0.175	0.123	0.145667	0.135667	0.120333	0.114	0.121	0.116333	0.128667	0.123	0.122333	0.130333	0.136	0.177333	0.184	0.108	0.112	0.138333	0.130667	0.117333	0.116	0.149	0.118	0.117	0.115333	0.127	0.116	0.114	0.165667
01:14:10	1.23611	0.130667	0.123333	0.134	0.127333	0.131	0.123333	0.129333	0.123333	0.148	0.140333	0.13	0.148333	0.137333	0.126333	0.166333	0.133667	0.205667	0.140667	0.135	0.179	0.13	0.147	0.139667	0.129	0.117333	0.127667	0.118333	0.132333	0.130333	0.129333	0.139	0.137333	0.182667	0.187	0.109333	0.115333	0.142333	0.137	0.123667	0.123333	0.161	0.126333	0.125333	0.123333	0.136	0.123	0.119333	0.163333
01:29:10	1.48611	0.144667	0.135	0.147	0.137333	0.145667	0.134333	0.142333	0.134333	0.158333	0.142	0.146333	0.157667	0.142667	0.135333	0.174667	0.145	0.206	0.144333	0.144	0.185667	0.14	0.148	0.145	0.141333	0.122	0.137	0.121667	0.138	0.141	0.139667	0.148	0.143333	0.189	0.188333	0.111333	0.118333	0.151333	0.145667	0.135333	0.133	0.170667	0.137667	0.138333	0.133667	0.149667	0.135	0.128	0.168667
01:44:10	1.73611	0.162667	0.150667	0.163	0.151333	0.165	0.151	0.16	0.151333	0.171	0.143333	0.161	0.17	0.150667	0.147667	0.187667	0.163667	0.21	0.148	0.159667	0.194333	0.155333	0.149333	0.154333	0.159667	0.130667	0.155333	0.126	0.144333	0.156333	0.156333	0.162333	0.149333	0.196	0.19	0.113	0.123333	0.160667	0.158333	0.148	0.146333	0.189333	0.149	0.156	0.156	0.168667	0.149667	0.139667	0.174667
01:59:10	1.98611	0.184	0.168667	0.206667	0.171	0.206	0.176	0.181	0.169333	0.189	0.144	0.184	0.186667	0.161667	0.166333	0.203667	0.18	0.213333	0.153	0.190333	0.203667	0.172667	0.150667	0.166	0.180333	0.137667	0.164	0.132333	0.152	0.174333	0.177667	0.183667	0.157667	0.203333	0.191667	0.114333	0.129	0.172667	0.173667	0.163667	0.164333	0.230333	0.164	0.195333	0.185667	0.192667	0.173333	0.156	0.182333
02:14:10	2.23611	0.208667	0.190333	0.226667	0.193333	0.252	0.206667	0.205667	0.191667	0.211	0.145	0.202	0.205333	0.176333	0.193	0.223667	0.206	0.217333	0.159333	0.197333	0.216333	0.192	0.151667	0.180333	0.205667	0.149667	0.191333	0.139667	0.162333	0.194	0.209333	0.207333	0.165667	0.209667	0.193	0.116	0.135667	0.188667	0.191667	0.179667	0.195333	0.289	0.181333	0.227333	0.227333	0.231667	0.204333	0.178	0.190667
02:29:10	2.48611	0.236	0.216667	0.276	0.225667	0.285667	0.248667	0.231333	0.215333	0.228	0.146	0.241333	0.229	0.193	0.210667	0.245	0.224	0.222	0.168333	0.219	0.231	0.213333	0.152667	0.198333	0.242	0.166	0.219333	0.149	0.175333	0.218	0.223667	0.249667	0.176	0.216667	0.194333	0.117667	0.143667	0.207	0.208333	0.204333	0.221	0.322667	0.208667	0.26	0.274667	0.264	0.248333	0.201	0.201667
02:44:10	2.73611	0.267667	0.245667	0.324333	0.252333	0.327333	0.302333	0.261333	0.244	0.256	0.146667	0.281333	0.255333	0.211667	0.249667	0.268667	0.277667	0.228333	0.176667	0.249667	0.251333	0.237	0.154	0.219333	0.304	0.185667	0.253333	0.16	0.188667	0.249	0.243333	0.309	0.187333	0.222667	0.195	0.119333	0.155333	0.224	0.237667	0.219	0.251667	0.395	0.219333	0.311333	0.328667	0.279333	0.29	0.227	0.217333
02:59:10	2.98611	0.3	0.276333	0.381667	0.296333	0.327333	0.344	0.292	0.273667	0.296333	0.146667	0.335333	0.279667	0.233	0.314	0.296	0.351333	0.235667	0.187333	0.320667	0.271333	0.261	0.156	0.242333	0.368	0.207	0.271333	0.171	0.203	0.295333	0.280667	0.355	0.202	0.229333	0.196	0.121	0.168667	0.247	0.273333	0.242	0.293667	0.427667	0.269333	0.405	0.389333	0.316	0.347333	0.251667	0.229333
03:14:10	3.23611	0.333667	0.307333	0.424667	0.361333	0.327333	0.390333	0.325333	0.304667	0.342667	0.147667	0.378333	0.304	0.256333	0.381	0.323667	0.452333	0.242333	0.199	0.415667	0.291333	0.287333	0.157667	0.265333	0.381333	0.23	0.307333	0.184333	0.217333	0.38	0.361667	0.403667	0.215	0.235667	0.197333	0.123333	0.184667	0.269	0.389333	0.277	0.334333	0.502667	0.308	0.477667	0.442333	0.359333	0.41	0.278	0.245333
03:29:10	3.48611	0.368333	0.339333	0.440667	0.419667	0.327333	0.436667	0.358667	0.337	0.412667	0.148667	0.432	0.334	0.282667	0.446	0.353333	0.515	0.251	0.210667	0.472333	0.318333	0.311	0.159333	0.286667	0.412333	0.257	0.418333	0.200667	0.233333	0.482	0.439667	0.446333	0.229333	0.242	0.198667	0.126	0.203	0.291333	0.444667	0.308333	0.385333	0.547	0.364333	0.504	0.472667	0.396	0.426667	0.306667	0.259
03:44:10	3.73611	0.404	0.373	0.432667	0.442667	0.327333	0.480667	0.395333	0.374	0.487	0.149333	0.472333	0.360333	0.309333	0.458667	0.381333	0.544	0.259667	0.223333	0.451	0.348	0.332667	0.161333	0.313333	0.445	0.284	0.461	0.223667	0.252667	0.469667	0.472	0.433667	0.244667	0.247667	0.199667	0.127333	0.222333	0.311	0.504	0.38	0.451	0.542667	0.422333	0.483667	0.445333	0.397667	0.439	0.337	0.271667
03:59:10	3.98611	0.445	0.412333	0.464667	0.464	0.327333	0.515	0.436	0.407333	0.572333	0.15	0.469	0.385333	0.335	0.441333	0.408667	0.539333	0.266667	0.237333	0.448	0.376	0.353	0.163	0.337667	0.477333	0.313333	0.453333	0.237333	0.268667	0.494333	0.481333	0.468333	0.261333	0.252333	0.200333	0.130333	0.241333	0.329667	0.561333	0.412667	0.462667	0.525	0.473	0.486333	0.454667	0.442333	0.472	0.368667	0.282
04:14:10	4.23611	0.483333	0.454333	0.505667	0.495	0.327333	0.552667	0.471333	0.452667	0.610333	0.150667	0.456667	0.404667	0.360333	0.463667	0.430667	0.506667	0.276333	0.252667	0.494667	0.404333	0.373333	0.165667	0.364	0.499333	0.343	0.465667	0.255667	0.288333	0.538	0.479	0.465	0.275333	0.259	0.201	0.133	0.264	0.348667	0.736667	0.485	0.479333	0.508333	0.514333	0.518	0.491	0.484667	0.510333	0.398333	0.297333
04:29:10	4.48611	0.519333	0.491333	0.545	0.526667	0.327333	0.587	0.51	0.488667	0.642	0.151	0.474	0.424667	0.383	0.507667	0.454333	0.535333	0.285	0.267333	0.529333	0.423667	0.39	0.167333	0.389	0.519333	0.374667	0.499667	0.273667	0.305667	0.581	0.516333	0.475667	0.290667	0.264333	0.202	0.135333	0.285	0.366333	0.755667	0.499	0.455	0.517	0.510667	0.551	0.529	0.496333	0.543667	0.431333	0.309667
04:44:10	4.73611	0.554333	0.531667	0.582667	0.564333	0.327333	0.617667	0.550333	0.53	0.706	0.151667	0.507	0.439	0.405333	0.559	0.474	0.572333	0.292667	0.284333	0.564333	0.448667	0.405	0.17	0.408	0.542333	0.408667	0.545	0.291667	0.323	0.613667	0.554333	0.487333	0.303	0.269667	0.203	0.137	0.304	0.385	0.803333	0.495	0.483667	0.527	0.500333	0.584333	0.564	0.484	0.572	0.462	0.323
04:59:10	4.98611	0.585	0.569333	0.612667	0.588667	0.327333	0.643667	0.581	0.565667	0.793333	0.152	0.536667	0.453333	0.424667	0.602333	0.490333	0.599667	0.300667	0.301333	0.576	0.466	0.419	0.172	0.431	0.559667	0.439667	0.594667	0.311667	0.337	0.641333	0.592	0.504667	0.317	0.275	0.203667	0.140333	0.320333	0.400667	0.780333	0.489	0.507333	0.535	0.519667	0.612667	0.594333	0.503	0.596333	0.493333	0.336333
05:14:10	5.23611	0.615667	0.607333	0.638667	0.614333	0.327333	0.665333	0.613	0.602	0.847333	0.152667	0.567333	0.467667	0.441	0.628	0.505333	0.62	0.308333	0.32	0.594333	0.482333	0.434667	0.175	0.448333	0.573667	0.471333	0.621667	0.329333	0.352333	0.669333	0.618333	0.527667	0.331	0.279667	0.205	0.143333	0.334333	0.416	0.836	0.517	0.541	0.580667	0.553333	0.639333	0.613667	0.477333	0.613667	0.523	0.349333
05:29:10	5.48611	0.654	0.637667	0.660667	0.636	0.327333	0.690333	0.647667	0.631	0.852333	0.153333	0.592	0.481333	0.459667	0.658333	0.519667	0.643	0.317	0.336667	0.616333	0.497667	0.450333	0.177667	0.465667	0.593	0.502333	0.647	0.345667	0.366333	0.694667	0.640667	0.545667	0.345667	0.283333	0.206	0.146	0.348333	0.430667	0.788333	0.542333	0.570333	0.594667	0.589333	0.660667	0.633	0.504333	0.630333	0.549667	0.361333
05:44:10	5.73611	0.683333	0.667667	0.681667	0.653	0.327333	0.715667	0.668667	0.660333	0.909667	0.154	0.620667	0.496	0.473667	0.678667	0.533667	0.663333	0.324667	0.352667	0.620667	0.512667	0.465667	0.18	0.481667	0.605333	0.532	0.673	0.363333	0.378667	0.716667	0.661333	0.560667	0.36	0.287333	0.206667	0.148	0.358	0.442	0.805667	0.571	0.596667	0.618	0.617333	0.684333	0.654667	0.542333	0.651667	0.576	0.372667
05:59:10	5.98611	0.713	0.693667	0.704333	0.668333	0.327333	0.734667	0.705667	0.698	1.00033	0.154333	0.641667	0.508667	0.487667	0.700667	0.546667	0.685	0.333	0.367667	0.627667	0.528	0.481	0.183	0.496667	0.618667	0.560667	0.691	0.378667	0.390333	0.739	0.670333	0.584667	0.374	0.291667	0.207667	0.151	0.37	0.449	0.737333	0.595	0.621333	0.628	0.643333	0.692667	0.676	0.565	0.667	0.602667	0.382333
06:14:10	6.23611	0.741333	0.723333	0.725667	0.687667	0.327333	0.757	0.731	0.732333	0.975333	0.155333	0.659	0.521667	0.501333	0.711	0.558333	0.705333	0.340667	0.381333	0.637333	0.542	0.494667	0.186	0.510667	0.628667	0.596333	0.710333	0.396667	0.406	0.761	0.685667	0.603667	0.391	0.295667	0.208667	0.154	0.379667	0.459667	0.739	0.62	0.635667	0.636667	0.665333	0.715667	0.692333	0.588667	0.678333	0.628333	0.392667
06:29:10	6.48611	0.768333	0.752	0.739	0.705	0.327333	0.781333	0.754333	0.752333	1.103	0.155333	0.676667	0.534333	0.514	0.729	0.569333	0.719333	0.348333	0.394667	0.649667	0.553667	0.511667	0.188333	0.525333	0.639333	0.607	0.726	0.411	0.415	0.781	0.706667	0.612	0.401333	0.299	0.209333	0.157333	0.389333	0.467333	0.812667	0.643	0.653	0.666333	0.691667	0.731667	0.705333	0.616667	0.693667	0.662333	0.407
06:44:10	6.73611	0.788333	0.787333	0.760333	0.720333	0.327333	0.804	0.776667	0.783333	1.15667	0.156333	0.700333	0.544	0.523	0.743	0.582667	0.729	0.355667	0.406333	0.659667	0.563667	0.524333	0.191333	0.538667	0.645	0.631	0.745	0.425333	0.425667	0.791333	0.724333	0.636	0.412667	0.302	0.21	0.160333	0.396667	0.474667	0.825	0.661667	0.670667	0.679	0.719	0.748667	0.712	0.639667	0.707	0.692333	0.415667
06:59:10	6.98611	0.811	0.812667	0.78	0.732667	0.327333	0.825333	0.796667	0.804667	1.20367	0.157	0.718667	0.558	0.534667	0.752667	0.593	0.748	0.362333	0.416667	0.668667	0.575333	0.538667	0.194333	0.552	0.657667	0.649333	0.757	0.438	0.436667	0.807333	0.735333	0.655	0.422667	0.305333	0.211	0.163	0.403667	0.482333	0.857667	0.691333	0.684	0.694667	0.731333	0.767	0.735667	0.657667	0.725333	0.720333	0.429667
07:14:10	7.23611	0.826	0.838333	0.789333	0.748	0.327333	0.854333	0.811	0.829	1.12467	0.157	0.738	0.573667	0.544	0.764667	0.607667	0.758	0.369333	0.428667	0.675667	0.585333	0.551	0.197333	0.564667	0.662333	0.676667	0.773667	0.449	0.446667	0.823	0.746	0.661667	0.430333	0.308	0.211667	0.166333	0.409	0.489667	0.842667	0.711667	0.698667	0.718667	0.748	0.777667	0.754	0.696	0.738333	0.750333	0.441333
07:29:10	7.48611	0.841333	0.862333	0.803	0.761	0.327333	0.866333	0.828667	0.850333	1.16367	0.157667	0.751	0.591	0.554333	0.775333	0.616667	0.77	0.376333	0.444333	0.687667	0.596667	0.568	0.199667	0.577333	0.674667	0.702	0.797	0.458333	0.456	0.836	0.751667	0.689	0.438	0.310333	0.212667	0.17	0.414333	0.499667	0.886	0.736333	0.714	0.722333	0.779667	0.796333	0.766	0.716333	0.749667	0.775333	0.450333
07:44:10	7.73611	0.855	0.878333	0.824	0.779667	0.327333	0.879333	0.838667	0.865	1.32967	0.158	0.764	0.610333	0.562333	0.789	0.631667	0.782333	0.382	0.454333	0.701667	0.604333	0.593667	0.203	0.586333	0.680333	0.725667	0.810333	0.467667	0.465667	0.85	0.765	0.705	0.446333	0.312333	0.213667	0.173667	0.418333	0.506333	0.892333	0.766333	0.726	0.726333	0.801	0.813333	0.775333	0.738667	0.766	0.803	0.463
07:59:10	7.98611	0.864	0.898	0.831333	0.792333	0.327333	0.897667	0.852333	0.881333	1.24433	0.159	0.777667	0.624	0.573333	0.804	0.654333	0.795	0.387667	0.464667	0.718333	0.613667	0.614	0.206	0.600667	0.691	0.747667	0.823667	0.474	0.475333	0.862	0.780667	0.717667	0.455333	0.315333	0.214333	0.177	0.421667	0.519	0.911333	0.785333	0.746333	0.731667	0.813	0.831667	0.798	0.767667	0.783333	0.827	0.471667
08:14:10	8.23611	0.867667	0.913667	0.843667	0.802333	0.327333	0.913667	0.863	0.894333	1.354	0.159333	0.789667	0.646333	0.582667	0.818333	0.662333	0.808333	0.392667	0.476333	0.732667	0.621333	0.626333	0.208333	0.613	0.703667	0.769	0.833667	0.483	0.485333	0.881333	0.803667	0.738667	0.463667	0.316667	0.215	0.180667	0.426667	0.53	0.945667	0.807	0.747667	0.741667	0.823	0.847667	0.808	0.793333	0.806333	0.849333	0.482333
08:29:10	8.48611	0.882667	0.934333	0.865333	0.819667	0.327333	0.93	0.878	0.915	1.35267	0.159667	0.807333	0.662667	0.59	0.839	0.682667	0.821	0.398667	0.487667	0.750333	0.630667	0.647333	0.211667	0.628333	0.715	0.787	0.855667	0.491333	0.496333	0.904333	0.821	0.756	0.473	0.319	0.215667	0.183667	0.428	0.545333	0.967	0.835	0.772	0.767333	0.839333	0.855667	0.825	0.811667	0.826667	0.871667	0.492333
08:44:10	8.73611	0.894333	0.950333	0.874667	0.835333	0.327333	0.944	0.886667	0.927333	1.38867	0.16	0.820667	0.670333	0.600333	0.849333	0.704333	0.832667	0.403667	0.497667	0.761333	0.638667	0.669	0.214667	0.647	0.73	0.803667	0.865	0.497333	0.51	0.923667	0.838333	0.759	0.485667	0.321	0.216333	0.187333	0.431333	0.553333	0.991	0.84	0.785333	0.772333	0.864333	0.876667	0.842	0.826333	0.840667	0.892333	0.503
08:59:10	8.98611	0.904	0.972667	0.894333	0.85	0.327333	0.956	0.9	0.946333	1.42067	0.160667	0.825667	0.680667	0.612667	0.867667	0.711667	0.852333	0.407333	0.506667	0.777	0.647	0.672	0.217667	0.669333	0.747667	0.823	0.880333	0.507667	0.521667	0.944	0.853333	0.776333	0.498333	0.322667	0.217667	0.191	0.435333	0.562333	1.006	0.872	0.798	0.827333	0.885333	0.892	0.852333	0.847667	0.855	0.911667	0.512333
09:14:10	9.23611	0.919	0.987	0.909	0.862333	0.327333	0.970667	0.908333	0.964333	1.38767	0.161	0.843	0.692667	0.62	0.880333	0.725	0.858667	0.409333	0.52	0.789667	0.655333	0.690333	0.220667	0.681	0.786	0.841667	0.894333	0.513333	0.530333	0.956667	0.865	0.750667	0.510333	0.324	0.218	0.194	0.438667	0.578333	1.02367	0.888333	0.814667	0.866	0.897333	0.910667	0.876333	0.862333	0.875667	0.930667	0.520667
09:29:10	9.48611	0.939667	1.004	0.933	0.879333	0.327333	0.984	0.927667	0.978667	1.41267	0.161667	0.854667	0.700667	0.638	0.906	0.734667	0.874	0.414	0.531333	0.801333	0.662333	0.699667	0.223667	0.688	0.823667	0.855	0.920333	0.523	0.539667	0.975667	0.879667	0.782333	0.525667	0.325333	0.219	0.198333	0.443667	0.595333	1.03333	0.906	0.825333	0.952333	0.919667	0.929333	0.892	0.877333	0.898333	0.948333	0.531667
09:44:10	9.73611	0.960333	1.023	0.945333	0.891333	0.327333	0.999	0.940333	0.997333	1.431	0.162667	0.872	0.710333	0.653	0.926333	0.749667	0.885333	0.417333	0.541667	0.829667	0.669667	0.715667	0.226333	0.699333	0.853	0.870333	0.937333	0.531	0.548667	1.00233	0.907667	0.806	0.54	0.327	0.219333	0.202667	0.447333	0.618	1.065	0.922333	0.837333	0.962333	0.939	0.950667	0.906	0.888667	0.922	0.964667	0.55
09:59:10	9.98611	0.978667	1.04333	0.964667	0.903333	0.327333	1.01267	0.966	1.01367	1.44833	0.163667	0.892	0.719	0.668667	0.943667	0.750333	0.897333	0.421333	0.55	0.86	0.679667	0.740333	0.229333	0.713333	0.891	0.894	0.958	0.537333	0.557333	1.011	0.931667	0.814667	0.557	0.328	0.220333	0.206	0.452333	0.636667	1.074	0.940333	0.854	0.980333	0.954667	0.964	0.933333	0.903333	0.944667	0.977	0.558667
10:14:10	10.2361	0.999	1.06433	0.986667	0.927333	0.327333	1.03267	0.982	1.03333	1.44967	0.164	0.906	0.728333	0.673333	0.959667	0.768	0.913667	0.424333	0.56	0.861	0.685	0.752667	0.232333	0.722	0.915333	0.91	0.975667	0.546	0.565333	1.03433	0.979667	0.817333	0.571667	0.329	0.221	0.210333	0.458	0.648333	1.08567	0.955333	0.870667	1.00133	0.971	0.984	0.946	0.916	0.977667	0.993333	0.567333
10:29:10	10.4861	1.01567	1.077	1.055	0.936667	0.327333	1.04533	0.996667	1.04833	1.44467	0.165	0.922333	0.735	0.680667	0.984333	0.776333	0.923	0.427	0.569667	0.884	0.692333	0.763667	0.235	0.736667	0.939667	0.922	0.995333	0.549	0.569333	1.05	1	0.811333	0.581	0.330667	0.221667	0.213333	0.461667	0.661333	1.09533	0.970667	0.880667	1.03	0.990333	1.00067	0.966667	0.923667	1.006	1.00933	0.571667
10:44:10	10.7361	1.028	1.09133	1.06567	0.956667	0.327333	1.05867	1.015	1.068	1.44533	0.166333	0.938	0.74	0.692667	1.01367	0.779333	0.940333	0.43	0.578333	0.903333	0.704	0.764667	0.238	0.745	0.968667	0.928667	1.01833	0.554667	0.577667	1.06633	1.032	0.809	0.596333	0.331333	0.222667	0.217	0.466667	0.673667	1.103	0.992667	0.892	1.047	1.00533	1.02133	0.98	0.932333	1.03367	1.02533	0.584667
10:59:10	10.9861	1.03933	1.10633	1.10067	0.971333	0.327333	1.068	1.03067	1.09033	1.43033	0.167	0.958667	0.759333	0.706667	1.035	0.792333	0.963333	0.433	0.588667	0.913333	0.71	0.781	0.241	0.751667	0.995667	0.939333	1.045	0.561	0.584667	1.08467	1.06	0.884667	0.618	0.333	0.223667	0.220333	0.473	0.684667	1.11167	1.009	0.904333	1.04733	1.026	1.037	0.996333	0.957	1.069	1.04233	0.593
11:14:10	11.2361	1.054	1.12133	1.14867	0.988	0.327333	1.087	1.051	1.099	1.416	0.168333	0.979333	0.760667	0.713333	1.05267	0.796333	0.973	0.435667	0.597667	0.959	0.718	0.793	0.244	0.767333	1.01833	0.951667	1.06867	0.564	0.590667	1.10667	1.079	0.902333	0.629	0.334	0.224333	0.224	0.477333	0.688333	1.11567	1.01767	0.925	1.066	1.044	1.057	1.01767	0.963667	1.09133	1.05133	0.592
11:29:10	11.4861	1.07367	1.13333	1.16467	1.00867	0.327333	1.10133	1.06167	1.11567	1.436	0.168667	0.997667	0.772333	0.72	1.07533	0.804333	1.00867	0.439	0.607333	0.993	0.722667	0.801667	0.246667	0.778667	1.04267	0.969667	1.09033	0.566667	0.597	1.12567	1.103	0.969667	0.655	0.335	0.225667	0.227	0.483333	0.716	1.12933	1.03567	0.939333	1.07767	1.06267	1.07767	1.036	0.971667	1.12	1.07633	0.602
11:44:10	11.7361	1.08567	1.14367	1.192	1.02267	0.327333	1.11967	1.072	1.132	1.408	0.171333	1.01267	0.781333	0.719	1.095	0.825333	1.01667	0.440667	0.615667	1.014	0.727667	0.818333	0.249667	0.79	1.05433	0.980667	1.10767	0.571333	0.601	1.14333	1.12567	0.986	0.665333	0.335667	0.226333	0.23	0.489667	0.726333	1.131	1.05633	0.962667	1.08667	1.08633	1.09433	1.05667	0.988333	1.13867	1.088	0.608
11:59:10	11.9861	1.09	1.16067	1.21867	1.03967	0.327333	1.12767	1.08633	1.14433	1.41267	0.173	1.04	0.789	0.733667	1.11967	0.829667	1.03033	0.443333	0.621667	1.06833	0.738333	0.827	0.252333	0.802667	1.07633	0.989	1.12833	0.573	0.606667	1.15767	1.13667	1.023	0.691333	0.336333	0.227667	0.233333	0.494667	0.729	1.15	1.06467	0.982	1.09067	1.108	1.11567	1.082	1.002	1.159	1.104	0.619667
12:14:10	12.2361	1.108	1.171	1.24133	1.058	0.327333	1.15433	1.09767	1.15833	1.405	0.174667	1.06233	0.803667	0.743667	1.136	0.851	1.05933	0.446	0.632	1.131	0.737	0.834333	0.255333	0.814	1.09567	1.00467	1.147	0.574667	0.612	1.17633	1.14967	1.04633	0.705	0.337333	0.228	0.236667	0.5	0.757667	1.15867	1.083	0.996333	1.11133	1.127	1.136	1.10033	1.01933	1.17633	1.11567	0.630667
12:29:10	12.4861	1.11667	1.17767	1.26767	1.07667	0.327333	1.169	1.10833	1.17	1.38333	0.177333	1.08067	0.819333	0.749333	1.15167	0.86	1.062	0.448667	0.639333	1.147	0.742333	0.857333	0.258333	0.829333	1.107	1.021	1.17033	0.577333	0.617	1.192	1.169	1.055	0.721	0.338	0.229	0.239333	0.506333	0.771	1.16	1.10267	1.01867	1.12933	1.14533	1.15467	1.11467	1.03233	1.19333	1.134	0.632
12:44:10	12.7361	1.134	1.19067	1.27467	1.09233	0.327333	1.184	1.11967	1.17767	1.39433	0.180333	1.10267	0.831333	0.746	1.16667	0.872667	1.08167	0.451333	0.645333	1.17633	0.747	0.869333	0.260667	0.853	1.12533	1.032	1.18067	0.580667	0.621333	1.212	1.17867	1.06933	0.733667	0.339	0.229333	0.242667	0.511	0.788667	1.17033	1.11533	1.03633	1.145	1.163	1.17	1.13467	1.04767	1.20833	1.152	0.643333
12:59:10	12.9861	1.15333	1.196	1.29167	1.113	0.327333	1.19533	1.13333	1.191	1.40267	0.182667	1.12133	0.851333	0.763667	1.18	0.9	1.10367	0.453667	0.652	1.189	0.753667	0.900667	0.263667	0.865	1.143	1.04933	1.19833	0.585667	0.626	1.225	1.19033	1.17867	0.745667	0.339333	0.230333	0.246	0.515	0.805	1.18733	1.12667	1.05633	1.163	1.18533	1.183	1.14833	1.066	1.22433	1.169	0.641667
13:14:10	13.2361	1.16633	1.20167	1.30433	1.129	0.327333	1.20467	1.15367	1.20367	1.40467	0.185667	1.139	0.873	0.772333	1.196	0.907	1.11833	0.456667	0.662	1.20167	0.757	0.917	0.266333	0.875667	1.15333	1.06433	1.205	0.589667	0.629667	1.24033	1.206	1.19033	0.75	0.340333	0.231333	0.249	0.518	0.829667	1.199	1.14933	1.06767	1.18	1.19733	1.19733	1.162	1.078	1.23933	1.183	0.654667
13:29:10	13.4861	1.17967	1.22167	1.31267	1.14467	0.327333	1.21467	1.15667	1.216	1.405	0.188667	1.15733	0.895333	0.784667	1.20833	0.926333	1.13067	0.458667	0.672	1.22333	0.763333	0.951	0.269	0.889333	1.17	1.08367	1.22167	0.594	0.634	1.248	1.21367	1.181	0.764333	0.341	0.232667	0.252	0.522667	0.851333	1.21067	1.15967	1.09233	1.18767	1.213	1.20967	1.18167	1.09467	1.252	1.19467	0.666667
13:44:10	13.7361	1.19267	1.227	1.32833	1.16367	0.327333	1.22367	1.16967	1.23067	1.40033	0.193667	1.17067	0.917667	0.801333	1.215	0.943667	1.14933	0.462	0.679333	1.239	0.770333	0.968333	0.271667	0.903	1.184	1.097	1.23833	0.598667	0.639	1.26433	1.225	1.22267	0.776	0.341667	0.233333	0.256333	0.526	0.872333	1.223	1.17567	1.108	1.211	1.227	1.22133	1.19233	1.10667	1.265	1.211	0.681333
13:59:10	13.9861	1.20267	1.23567	1.334	1.18233	0.327333	1.23667	1.178	1.235	1.392	0.198667	1.18967	0.938333	0.812333	1.23467	0.956	1.16133	0.464	0.690667	1.253	0.775	0.988667	0.275	0.918667	1.19233	1.11567	1.247	0.605333	0.643	1.276	1.232	1.24433	0.790333	0.342333	0.234333	0.26	0.530333	0.893	1.23867	1.18533	1.12333	1.22567	1.24267	1.23533	1.20733	1.12267	1.27567	1.218	0.696
14:14:10	14.2361	1.21867	1.24367	1.33233	1.19767	0.327333	1.24433	1.19033	1.24433	1.402	0.205	1.199	0.950667	0.826333	1.24233	0.984667	1.174	0.466667	0.703667	1.265	0.777	0.998333	0.278	0.941333	1.20933	1.13333	1.255	0.611	0.647333	1.28367	1.243	1.249	0.802667	0.343	0.235	0.264	0.533667	0.910333	1.24633	1.19367	1.13433	1.23767	1.24767	1.243	1.21867	1.13567	1.286	1.23133	0.697333
14:29:10	14.4861	1.229	1.244	1.34133	1.21567	0.327333	1.253	1.2	1.25567	1.409	0.212333	1.218	0.972667	0.845	1.25	0.999667	1.18367	0.470333	0.714333	1.27433	0.787	1.02633	0.281	0.957333	1.21533	1.15	1.27	0.621333	0.652333	1.29233	1.24867	1.25433	0.813	0.343667	0.236333	0.269333	0.538	0.928333	1.255	1.19967	1.14433	1.25	1.262	1.25	1.22767	1.149	1.29533	1.24233	0.717333
14:44:10	14.7361	1.23433	1.25	1.33867	1.227	0.327333	1.261	1.20167	1.262	1.409	0.221333	1.226	0.991	0.863667	1.26167	1.006	1.20333	0.473	0.723667	1.28633	0.792	1.03833	0.284667	0.961	1.223	1.165	1.279	0.629667	0.655667	1.30633	1.256	1.25367	0.822	0.344333	0.237667	0.275	0.540333	0.944667	1.266	1.20867	1.15633	1.259	1.26867	1.25833	1.237	1.16167	1.30267	1.25233	0.731
14:59:10	14.9861	1.247	1.265	1.34367	1.23667	0.327333	1.269	1.209	1.27133	1.42167	0.23	1.23467	1.006	0.882667	1.26933	1.02667	1.21333	0.475	0.734333	1.293	0.804667	1.04533	0.287667	0.981	1.23733	1.18033	1.28833	0.642	0.660333	1.30967	1.267	1.27033	0.838	0.344667	0.238333	0.280333	0.545333	0.969	1.27867	1.21633	1.169	1.26767	1.27967	1.26767	1.24633	1.17667	1.31233	1.259	0.748667
15:14:10	15.2361	1.25533	1.27233	1.35267	1.24867	0.327333	1.27533	1.228	1.28167	1.421	0.239667	1.24267	1.02267	0.896333	1.28233	1.053	1.229	0.477667	0.747333	1.306	0.819	1.06367	0.291	0.991333	1.25033	1.19533	1.29733	0.656333	0.666	1.324	1.27633	1.30867	0.856	0.345667	0.239333	0.286	0.548333	0.984667	1.29267	1.22967	1.18067	1.278	1.29	1.27533	1.256	1.189	1.32233	1.26767	0.757667
15:29:10	15.4861	1.27067	1.274	1.34967	1.257	0.327333	1.28167	1.22667	1.29233	1.428	0.249667	1.25267	1.029	0.910333	1.28933	1.06133	1.24033	0.480667	0.756	1.311	0.830333	1.07467	0.295	1.00067	1.26	1.20933	1.308	0.677	0.670333	1.32967	1.28333	1.258	0.864667	0.346667	0.241	0.292667	0.55	0.996	1.29867	1.23367	1.18567	1.28967	1.28933	1.28	1.26267	1.19767	1.32833	1.27433	0.759
15:44:10	15.7361	1.27767	1.27467	1.361	1.26567	0.327333	1.28267	1.237	1.294	1.43667	0.260333	1.26667	1.03867	0.937667	1.305	1.078	1.24967	0.483	0.767667	1.32467	0.847	1.086	0.298667	1.01633	1.268	1.21867	1.315	0.692667	0.674333	1.34067	1.29533	1.302	0.878	0.347667	0.242	0.299	0.554333	1.01	1.305	1.23833	1.196	1.30133	1.29367	1.28533	1.27067	1.20733	1.333	1.27567	0.772333
15:59:10	15.9861	1.279	1.28	1.359	1.276	0.327333	1.291	1.24267	1.30433	1.44267	0.272667	1.275	1.04533	0.949667	1.30667	1.088	1.262	0.486333	0.777333	1.32967	0.859333	1.097	0.302333	1.03267	1.273	1.23267	1.323	0.71	0.681	1.34567	1.30367	1.27333	0.892667	0.348667	0.243	0.305333	0.557667	1.024	1.31	1.24133	1.206	1.30333	1.29867	1.28733	1.27933	1.22067	1.34067	1.28567	0.790333
16:14:10	16.2361	1.28333	1.287	1.36233	1.283	0.327333	1.29667	1.24667	1.30867	1.44	0.285	1.27833	1.062	0.958333	1.32033	1.106	1.27033	0.489667	0.789	1.33967	0.876	1.106	0.306	1.03767	1.28067	1.242	1.33367	0.731	0.685667	1.35467	1.312	1.296	0.904	0.349667	0.244	0.313	0.562333	1.04033	1.32033	1.24867	1.209	1.31833	1.30233	1.288	1.28233	1.22867	1.34467	1.29067	0.803667
16:29:10	16.4861	1.28833	1.29	1.36533	1.28933	0.327333	1.30267	1.25367	1.31467	1.45967	0.297333	1.287	1.07167	0.979333	1.32633	1.12233	1.28233	0.492333	0.796333	1.346	0.899333	1.12	0.31	1.051	1.28767	1.25367	1.339	0.757667	0.691	1.362	1.31933	1.313	0.917333	0.35	0.245333	0.321	0.567333	1.05067	1.32433	1.25	1.217	1.319	1.305	1.29467	1.28867	1.237	1.35033	1.28867	0.816
16:44:10	16.7361	1.292	1.29233	1.365	1.296	0.327333	1.30333	1.25867	1.315	1.45067	0.31	1.29733	1.08467	0.984333	1.32933	1.13333	1.28933	0.495333	0.812667	1.35433	0.91	1.125	0.314	1.069	1.29533	1.26433	1.345	0.781667	0.693	1.36467	1.332	1.301	0.932	0.351333	0.246	0.330333	0.572667	1.06833	1.32733	1.24967	1.22367	1.325	1.311	1.29767	1.295	1.24533	1.354	1.29367	0.827667
16:59:10	16.9861	1.301	1.29033	1.37	1.30133	0.327333	1.30933	1.263	1.31867	1.45833	0.322667	1.304	1.086	1.00333	1.335	1.14633	1.29767	0.497667	0.825	1.35867	0.934667	1.13367	0.317667	1.08	1.30133	1.27367	1.35	0.810333	0.699333	1.374	1.33467	1.32267	0.951	0.352333	0.247333	0.339333	0.578	1.07733	1.33167	1.25367	1.23167	1.33267	1.30933	1.3	1.29833	1.254	1.36067	1.295	0.844667
17:14:10	17.2361	1.30633	1.293	1.36933	1.30533	0.327333	1.31733	1.269	1.32767	1.466	0.334667	1.308	1.097	1.02033	1.34567	1.15767	1.307	0.501	0.837333	1.36533	0.944667	1.141	0.321667	1.08467	1.30567	1.28267	1.35333	0.829333	0.705	1.37567	1.34267	1.35367	0.964	0.353667	0.248333	0.349	0.585	1.08867	1.334	1.25667	1.23633	1.33433	1.31367	1.30267	1.30333	1.26033	1.36333	1.29733	0.852
17:29:10	17.4861	1.30367	1.296	1.37233	1.31167	0.327333	1.318	1.27067	1.322	1.47567	0.346333	1.316	1.09833	1.04067	1.35133	1.16833	1.31433	0.503	0.845333	1.37733	0.965333	1.14667	0.325333	1.09833	1.314	1.291	1.35833	0.851667	0.709667	1.37933	1.351	1.344	0.971333	0.354	0.249333	0.358667	0.592	1.09767	1.33867	1.25867	1.24067	1.341	1.316	1.305	1.30633	1.26767	1.36767	1.29833	0.864667
17:44:10	17.7361	1.31267	1.29533	1.38133	1.31667	0.327333	1.32633	1.283	1.324	1.472	0.359	1.31533	1.11033	1.05433	1.35767	1.174	1.326	0.506	0.851	1.37933	0.985333	1.15533	0.329	1.10467	1.321	1.29967	1.363	0.876333	0.714	1.38767	1.35867	1.32267	0.982667	0.354667	0.250667	0.368	0.598333	1.10733	1.34267	1.263	1.245	1.36333	1.317	1.309	1.30733	1.272	1.37167	1.30333	0.88
17:59:10	17.9861	1.313	1.30167	1.37767	1.32433	0.327333	1.331	1.281	1.32567	1.48967	0.370667	1.323	1.115	1.07167	1.361	1.18733	1.33367	0.508333	0.864667	1.38533	1.005	1.16433	0.333	1.11467	1.32633	1.30967	1.36567	0.902667	0.718667	1.389	1.362	1.35867	0.999333	0.355667	0.252	0.377667	0.607	1.11933	1.34533	1.26533	1.249	1.35	1.327	1.313	1.31133	1.27633	1.37733	1.30233	0.888
18:14:10	18.2361	1.32267	1.30567	1.382	1.326	0.327333	1.327	1.284	1.32367	1.49067	0.383667	1.32867	1.125	1.07967	1.36533	1.19133	1.34067	0.511333	0.869	1.38933	1.01833	1.16933	0.337333	1.12333	1.329	1.31667	1.373	0.923667	0.722667	1.394	1.36767	1.348	1.01067	0.356333	0.253	0.385667	0.614667	1.127	1.34567	1.26667	1.25267	1.362	1.322	1.313	1.31433	1.28033	1.381	1.30467	0.899667
18:29:10	18.4861	1.32767	1.31133	1.38567	1.33467	0.327333	1.339	1.285	1.333	1.487	0.398333	1.33467	1.13333	1.09133	1.366	1.20367	1.34667	0.514667	0.875333	1.39233	1.037	1.17533	0.341	1.131	1.33333	1.32267	1.37733	0.943667	0.727667	1.39467	1.36767	1.36733	1.01833	0.356667	0.253667	0.395667	0.627333	1.138	1.34967	1.26833	1.25667	1.363	1.329	1.31767	1.321	1.287	1.38533	1.30533	0.915333
18:44:10	18.7361	1.33133	1.31367	1.392	1.33333	0.327333	1.34067	1.29367	1.328	1.49433	0.412333	1.34067	1.14	1.11133	1.372	1.21067	1.36167	0.517	0.888667	1.40067	1.05467	1.18167	0.344	1.13833	1.34133	1.32867	1.37733	0.96	0.733	1.40033	1.37533	1.359	1.03167	0.357667	0.255333	0.405333	0.641667	1.143	1.353	1.26867	1.261	1.36667	1.334	1.32333	1.32367	1.29067	1.39	1.31	0.924667
18:59:10	18.9861	1.336	1.31967	1.39367	1.33767	0.327333	1.346	1.29167	1.32967	1.50067	0.429333	1.348	1.14867	1.12367	1.37967	1.219	1.36967	0.519667	0.891667	1.40467	1.07333	1.19067	0.348	1.14467	1.345	1.33767	1.38167	0.981	0.737667	1.40633	1.379	1.35933	1.049	0.359	0.256333	0.415333	0.650667	1.15167	1.35967	1.272	1.267	1.37133	1.335	1.326	1.327	1.29333	1.394	1.316	0.936667
19:14:10	19.2361	1.33333	1.321	1.397	1.342	0.327333	1.343	1.29867	1.331	1.50333	0.445667	1.354	1.15267	1.128	1.38267	1.22467	1.37667	0.523	0.903667	1.407	1.08867	1.197	0.351	1.151	1.343	1.34433	1.38667	0.998	0.742667	1.40733	1.38067	1.37367	1.05767	0.359333	0.257333	0.427	0.664667	1.15833	1.35867	1.273	1.269	1.37833	1.341	1.32967	1.32833	1.29733	1.39833	1.31433	0.952
19:29:10	19.4861	1.33733	1.32433	1.39633	1.345	0.327333	1.34967	1.30267	1.33033	1.50533	0.455667	1.357	1.15733	1.14167	1.384	1.23267	1.38367	0.525667	0.917	1.40733	1.104	1.20867	0.354667	1.16167	1.34933	1.35133	1.389	1.02133	0.747333	1.41	1.37933	1.36867	1.06967	0.360333	0.258	0.439333	0.678667	1.169	1.36133	1.277	1.26867	1.38433	1.345	1.333	1.33	1.29867	1.39933	1.318	0.961333
19:44:10	19.7361	1.341	1.33067	1.40367	1.35067	0.327333	1.35467	1.30033	1.33233	1.51367	0.473667	1.36433	1.167	1.147	1.38533	1.24133	1.38967	0.53	0.925333	1.40833	1.11533	1.213	0.358333	1.167	1.35533	1.35833	1.39	1.02467	0.754	1.41467	1.383	1.39367	1.08033	0.361	0.259	0.452	0.697	1.17567	1.365	1.28067	1.27	1.38833	1.34567	1.33867	1.33433	1.30133	1.40533	1.31633	0.971333
19:59:10	19.9861	1.34333	1.33167	1.40433	1.357	0.327333	1.35467	1.30533	1.33233	1.50867	0.486333	1.36933	1.178	1.15867	1.39	1.25433	1.39867	0.532667	0.934667	1.41067	1.13233	1.22067	0.361	1.173	1.35767	1.364	1.392	1.044	0.762	1.42	1.38833	1.382	1.09167	0.362333	0.260333	0.466	0.707	1.18067	1.366	1.282	1.27367	1.393	1.34933	1.338	1.335	1.30367	1.40633	1.32067	0.982
20:14:10	20.2361	1.34867	1.32833	1.40233	1.35733	0.327333	1.35933	1.31033	1.331	1.51767	0.503667	1.373	1.18733	1.16567	1.39133	1.26167	1.39967	0.535	0.946333	1.41133	1.14267	1.22833	0.364	1.18333	1.363	1.37067	1.397	1.059	0.766667	1.41967	1.388	1.372	1.099	0.362667	0.261	0.478	0.716333	1.19	1.36667	1.28367	1.27733	1.39767	1.35567	1.33967	1.342	1.30433	1.40733	1.32233	0.988333
20:29:10	20.4861	1.35467	1.33333	1.40367	1.36033	0.327333	1.364	1.31467	1.333	1.51967	0.513333	1.37533	1.19367	1.17433	1.39033	1.27433	1.404	0.538333	0.960667	1.40833	1.15	1.23533	0.368	1.189	1.36333	1.378	1.40133	1.08133	0.771667	1.415	1.392	1.39	1.11267	0.363333	0.262	0.491333	0.734333	1.19633	1.372	1.28767	1.28033	1.40233	1.357	1.347	1.34433	1.30933	1.41367	1.32667	0.997667
20:44:10	20.7361	1.355	1.34333	1.40933	1.36567	0.327333	1.371	1.311	1.33233	1.52	0.528667	1.37833	1.201	1.18333	1.39367	1.281	1.40533	0.540333	0.974333	1.409	1.165	1.24333	0.370667	1.19733	1.36767	1.382	1.401	1.09733	0.777	1.422	1.39467	1.384	1.123	0.364	0.263333	0.504	0.753333	1.202	1.378	1.29033	1.28433	1.409	1.36133	1.34867	1.35067	1.31	1.416	1.32867	1.011
20:59:10	20.9861	1.35467	1.34267	1.41633	1.37167	0.327333	1.372	1.31933	1.334	1.521	0.544333	1.38667	1.20533	1.18633	1.39733	1.287	1.41133	0.543	0.987	1.407	1.17533	1.254	0.374	1.20567	1.37133	1.389	1.40167	1.119	0.785333	1.42467	1.39567	1.38667	1.131	0.364667	0.264	0.515333	0.770667	1.21	1.385	1.29467	1.28967	1.41133	1.363	1.34967	1.35067	1.314	1.418	1.331	1.02067
21:14:10	21.2361	1.35967	1.33767	1.40933	1.37467	0.327333	1.376	1.31667	1.33133	1.52267	0.555667	1.38433	1.225	1.196	1.39933	1.298	1.411	0.546333	0.991333	1.40733	1.18667	1.25667	0.377	1.21433	1.37467	1.39467	1.407	1.126	0.793667	1.42533	1.39933	1.39167	1.13933	0.365333	0.265	0.528	0.785333	1.21733	1.38633	1.29667	1.29167	1.415	1.36867	1.35233	1.35367	1.31667	1.42333	1.333	1.03167
21:29:10	21.4861	1.362	1.343	1.41	1.37833	0.327333	1.37967	1.32033	1.335	1.52567	0.565667	1.386	1.22667	1.20533	1.39933	1.305	1.417	0.548333	1.004	1.40967	1.19867	1.268	0.380333	1.221	1.38167	1.40233	1.41133	1.132	0.799333	1.428	1.40233	1.404	1.152	0.366	0.265333	0.541667	0.804667	1.22467	1.394	1.299	1.29467	1.41767	1.372	1.349	1.35467	1.31733	1.42633	1.33567	1.04
21:44:10	21.7361	1.36033	1.34467	1.417	1.383	0.327333	1.382	1.32333	1.33533	1.526	0.580667	1.39067	1.23733	1.21867	1.406	1.31567	1.41833	0.551667	1.01867	1.40867	1.21267	1.27433	0.382667	1.23033	1.38267	1.40767	1.41233	1.14267	0.810333	1.429	1.407	1.39767	1.15933	0.366667	0.266	0.558	0.819333	1.23533	1.396	1.303	1.29867	1.42333	1.37467	1.355	1.35867	1.32033	1.42833	1.34233	1.04867
21:59:10	21.9861	1.36933	1.34533	1.41767	1.38933	0.327333	1.38867	1.325	1.33767	1.52467	0.597333	1.396	1.24467	1.22267	1.40767	1.31767	1.42233	0.555333	1.02967	1.40633	1.21833	1.28033	0.386	1.24067	1.38567	1.41	1.41233	1.148	0.814667	1.431	1.41	1.388	1.16567	0.367	0.267	0.573333	0.834	1.24133	1.39933	1.30733	1.304	1.42667	1.37667	1.36267	1.36433	1.32667	1.43433	1.34233	1.06067
22:14:10	22.2361	1.36867	1.351	1.41933	1.39167	0.327333	1.39133	1.322	1.337	1.52633	0.599333	1.39367	1.24967	1.237	1.40767	1.32467	1.42167	0.557667	1.042	1.40333	1.228	1.28833	0.39	1.248	1.38533	1.41533	1.41433	1.163	0.821667	1.43267	1.41267	1.398	1.17633	0.367333	0.267667	0.591333	0.847667	1.25467	1.406	1.30967	1.308	1.43167	1.38	1.36367	1.36867	1.33033	1.437	1.351	1.06967
22:29:10	22.4861	1.37133	1.34733	1.42	1.399	0.327333	1.395	1.32	1.337	1.52667	0.617	1.39267	1.26167	1.248	1.40633	1.33533	1.42067	0.559667	1.05233	1.40667	1.241	1.29533	0.393333	1.25833	1.39333	1.42033	1.41767	1.17767	0.831	1.43833	1.414	1.395	1.18367	0.367333	0.268	0.606	0.862333	1.26333	1.40867	1.31233	1.31267	1.434	1.38233	1.366	1.368	1.334	1.43767	1.35	1.08067
22:44:10	22.7361	1.37033	1.352	1.418	1.40333	0.327333	1.39867	1.32267	1.342	1.525	0.628333	1.39433	1.26467	1.25733	1.41233	1.343	1.42167	0.562333	1.06167	1.407	1.252	1.30633	0.396	1.266	1.396	1.42533	1.423	1.18767	0.835	1.43767	1.41967	1.39367	1.192	0.367	0.268333	0.625667	0.874	1.26967	1.41567	1.31667	1.313	1.43533	1.38833	1.37067	1.37433	1.33767	1.44533	1.35133	1.088
22:59:10	22.9861	1.37167	1.361	1.425	1.405	0.327333	1.402	1.32333	1.343	1.52533	0.630667	1.39367	1.27067	1.265	1.41033	1.345	1.42133	0.565667	1.071	1.409	1.25933	1.30533	0.399667	1.276	1.399	1.43167	1.424	1.205	0.851333	1.441	1.42067	1.39367	1.19933	0.365333	0.269333	0.641	0.889667	1.279	1.42033	1.322	1.318	1.43867	1.38933	1.37433	1.37567	1.341	1.44933	1.357	1.098
23:14:10	23.2361	1.37633	1.35633	1.421	1.41133	0.327333	1.40733	1.32833	1.351	1.53067	0.645667	1.39733	1.275	1.269	1.41567	1.35367	1.425	0.568	1.083	1.40867	1.27033	1.31267	0.403333	1.28033	1.40067	1.43367	1.425	1.216	0.856333	1.44267	1.42633	1.39467	1.20667	0.364333	0.269667	0.658667	0.893333	1.283	1.423	1.32533	1.32033	1.43867	1.394	1.377	1.37833	1.34433	1.45067	1.36067	1.109
[truncated: 10 more columns]

## Sheet: anti-B.S. repeat2_OD600
OD600 measurements
	Time(h)	H2O-1	H20-2	H20-3	0.5%DMSO1	0.5%DMSO2	2.5% DMSO	WT-1	WT-2	ANM	AN7921	AN10491	AN4837	AN7919	AN3502	AN10294	AN2025	AN8251	AN8509	AN3280	AN3269	AN3492	AN2036	AN8506	AN9013	AN0148	AN4933	AN3911	AN7896	AN8902	AN8414	AN3391	AN10300	AN1029	AN10300	AN7923	AN6430	AN7820	AN0153	AN8491	AN10295	AN8645	AN7513	AN4562	AN6790	AN3501	AN1599	AN7073	AN10600
00:14:10	0.236111	0.103333	0.102	0.102333	0.101	0.102333	0.102667	0.106	0.105333	0.104	0.134667	0.120333	0.109	0.162667	0.124333	0.111	0.153667	0.123	0.115667	0.107	0.117667	0.104333	0.106333	0.111667	0.116333	0.108667	0.113667	0.111333	0.110333	0.116	0.103667	0.11	0.118333	0.107333	0.105	0.106333	0.115333	0.109333	0.107667	0.127	0.102667	0.120333	0.128333	0.124	0.128333	0.103	0.119333	0.111333	0.132333
00:29:10	0.486111	0.105667	0.102	0.103667	0.102	0.104	0.104333	0.107	0.107	0.104667	0.140667	0.119	0.111333	0.179	0.128	0.115	0.163667	0.124	0.124667	0.109333	0.125	0.105	0.107333	0.113667	0.125	0.110667	0.118	0.114333	0.115	0.120667	0.104333	0.111667	0.124667	0.108333	0.109	0.107	0.116667	0.110667	0.110667	0.126667	0.104333	0.132667	0.128667	0.124667	0.130333	0.104	0.120667	0.112333	0.143333
00:44:10	0.736111	0.108	0.103333	0.105	0.104	0.105667	0.106333	0.109	0.108333	0.107	0.142	0.121	0.112333	0.185333	0.132667	0.117667	0.174333	0.126667	0.128	0.110333	0.127333	0.105667	0.109333	0.112333	0.124667	0.112	0.118667	0.115667	0.115667	0.122333	0.105667	0.113	0.123333	0.11	0.108667	0.107667	0.117333	0.112	0.112	0.126333	0.105333	0.143667	0.130667	0.127667	0.131	0.105	0.122667	0.113333	0.151667
00:59:10	0.986111	0.11	0.105667	0.108	0.106333	0.109667	0.109667	0.111333	0.110333	0.109667	0.142333	0.122667	0.114333	0.187	0.132333	0.118333	0.173	0.128	0.125333	0.112333	0.127667	0.107	0.111333	0.115	0.126	0.113	0.120667	0.117667	0.117	0.124333	0.107333	0.114	0.123667	0.112	0.112667	0.107667	0.119333	0.114667	0.113333	0.128	0.105667	0.15	0.131333	0.127667	0.13	0.106333	0.124333	0.116333	0.159333
01:14:10	1.23611	0.113	0.108333	0.11	0.109	0.112	0.113667	0.113667	0.112667	0.113333	0.142	0.125667	0.116667	0.185333	0.133333	0.119667	0.168667	0.130333	0.128333	0.116	0.128	0.107333	0.114	0.118	0.127667	0.114	0.119333	0.119	0.118333	0.129333	0.108333	0.115333	0.127333	0.114667	0.116667	0.107667	0.123333	0.117667	0.114	0.131	0.106667	0.154333	0.134	0.127667	0.129667	0.107333	0.127667	0.117667	0.166667
01:29:10	1.48611	0.118333	0.112667	0.114333	0.113	0.117667	0.119333	0.118333	0.124333	0.122333	0.143667	0.144	0.120667	0.186667	0.147333	0.122	0.168	0.131	0.131333	0.117	0.128333	0.108667	0.117	0.121667	0.130667	0.118	0.121667	0.120667	0.118333	0.135667	0.11	0.116333	0.13	0.119667	0.122667	0.107667	0.129	0.122667	0.115	0.143	0.108333	0.157667	0.137667	0.127333	0.129333	0.109	0.129667	0.122667	0.171
01:44:10	1.73611	0.128	0.118667	0.122667	0.121	0.126667	0.128333	0.122	0.152333	0.142333	0.146	0.146667	0.138	0.187667	0.168667	0.123333	0.167	0.159333	0.157667	0.126333	0.13	0.110333	0.121	0.126333	0.143333	0.116333	0.122667	0.122333	0.121	0.144333	0.111	0.118333	0.133333	0.119333	0.128333	0.107333	0.132667	0.128667	0.116667	0.141	0.110667	0.161333	0.149667	0.127333	0.129333	0.110333	0.132	0.132	0.174667
01:59:10	1.98611	0.144667	0.132333	0.135	0.134	0.142333	0.141	0.142667	0.169	0.172667	0.147	0.182667	0.140667	0.188333	0.147333	0.126	0.167	0.182	0.174333	0.148333	0.130667	0.111333	0.144333	0.147	0.169667	0.135667	0.122667	0.132	0.121333	0.156667	0.115333	0.120667	0.163667	0.154667	0.142	0.107	0.164	0.140667	0.119333	0.17	0.113	0.168667	0.174	0.127333	0.129667	0.111667	0.135667	0.159667	0.182667
02:14:10	2.23611	0.167	0.148667	0.152333	0.154	0.162333	0.159333	0.138333	0.150667	0.177333	0.150667	0.228	0.154	0.19	0.213	0.131333	0.167	0.207667	0.198667	0.180667	0.130667	0.112333	0.183667	0.194	0.231	0.176667	0.123333	0.139	0.123333	0.168	0.119333	0.127333	0.144333	0.148667	0.183	0.107	0.204	0.153333	0.123667	0.180333	0.115667	0.180667	0.200667	0.127667	0.13	0.113333	0.140667	0.206	0.220333
02:29:10	2.48611	0.198667	0.169333	0.179333	0.179333	0.181	0.179667	0.22	0.191333	0.159333	0.154333	0.201333	0.249667	0.191	0.249333	0.137	0.167333	0.302333	0.274667	0.228667	0.131333	0.115	0.215667	0.165333	0.251333	0.173	0.122667	0.195333	0.125667	0.195667	0.126333	0.137	0.207667	0.216333	0.176667	0.106667	0.268	0.169	0.129333	0.228333	0.119	0.191333	0.215	0.128	0.130667	0.114667	0.189333	0.228667	0.208
02:44:10	2.73611	0.241667	0.199	0.213	0.206	0.23	0.199333	0.226	0.286	0.226667	0.162	0.283	0.338667	0.195	0.259	0.144667	0.168	0.281667	0.311667	0.29	0.133	0.119	0.263333	0.225667	0.279	0.254667	0.123333	0.277	0.128	0.232	0.136667	0.154	0.217667	0.261	0.221	0.106667	0.282333	0.193333	0.137667	0.24	0.124	0.21	0.241333	0.128667	0.131	0.121333	0.159333	0.216333	0.293667
02:59:10	2.98611	0.267667	0.229333	0.263333	0.250333	0.273333	0.222	0.25	0.267333	0.265333	0.171	0.325667	0.278333	0.199667	0.318667	0.152333	0.167667	0.27	0.389667	0.231667	0.134333	0.123667	0.247	0.311667	0.301667	0.212333	0.123667	0.259	0.131667	0.259	0.148667	0.191667	0.243667	0.352333	0.322667	0.106667	0.218333	0.227667	0.147	0.266333	0.131333	0.240667	0.286333	0.129	0.131333	0.126333	0.219333	0.366	0.341667
03:14:10	3.23611	0.305333	0.266	0.296	0.266	0.305333	0.246667	0.343333	0.378333	0.316667	0.180667	0.352	0.392	0.207333	0.321333	0.164667	0.168667	0.323667	0.382	0.348667	0.137	0.148333	0.364	0.338333	0.316333	0.279	0.123667	0.287667	0.134333	0.293333	0.159	0.202333	0.316	0.319	0.352	0.106667	0.331667	0.264	0.156	0.378	0.140667	0.271667	0.343333	0.129333	0.131667	0.133667	0.244	0.424667	0.211333
03:29:10	3.48611	0.342333	0.31	0.327333	0.318	0.338	0.268333	0.428333	0.412667	0.38	0.192	0.447	0.400333	0.218333	0.450667	0.184	0.169333	0.383	0.476667	0.462333	0.138	0.167333	0.376667	0.442667	0.39	0.271667	0.124	0.309333	0.137333	0.330333	0.166333	0.234333	0.292667	0.344667	0.409	0.106	0.419333	0.315	0.171333	0.431	0.168667	0.299667	0.412667	0.13	0.131667	0.145667	0.202333	0.491667	0.225667
03:44:10	3.73611	0.391	0.348667	0.381333	0.36	0.386	0.295	0.443	0.528	0.500667	0.199	0.419333	0.511333	0.225	0.456	0.191333	0.169	0.461667	0.452667	0.492667	0.142667	0.211	0.381	0.405333	0.452667	0.313333	0.124667	0.401333	0.139667	0.372667	0.177667	0.285667	0.435	0.466	0.463667	0.106667	0.499	0.360667	0.195333	0.525667	0.215667	0.337667	0.461333	0.131333	0.131667	0.151	0.318	0.525667	0.365667
03:59:10	3.98611	0.425667	0.383667	0.446	0.414667	0.422	0.340333	0.525333	0.452333	0.483667	0.204	0.457667	0.592667	0.232667	0.569667	0.215667	0.170667	0.551	0.565	0.505	0.150667	0.223667	0.499	0.500667	0.535667	0.205	0.125	0.334	0.147667	0.419333	0.207667	0.185333	0.468	0.529	0.498	0.106333	0.589333	0.401	0.224333	0.566	0.223	0.368	0.475	0.133	0.132	0.196667	0.382	0.526667	0.278333
04:14:10	4.23611	0.442667	0.414333	0.458333	0.441333	0.444	0.357667	0.558333	0.637333	0.477667	0.212667	0.480333	0.528667	0.236333	0.576333	0.254	0.169667	0.619667	0.569667	0.532	0.156667	0.308333	0.597667	0.555	0.587	0.235	0.125667	0.316	0.146667	0.452667	0.239667	0.271333	0.480667	0.522333	0.502	0.106333	0.585333	0.434667	0.263667	0.652333	0.229	0.399	0.517333	0.135333	0.132	0.183	0.325333	0.535333	0.447
04:29:10	4.48611	0.458333	0.424333	0.464667	0.457	0.449333	0.391667	0.534333	0.607333	0.538333	0.232333	0.514333	0.450333	0.254667	0.586667	0.306333	0.170333	0.614667	0.598667	0.606	0.162667	0.311	0.513667	0.468	0.574667	0.352333	0.127	0.377	0.151	0.462	0.279333	0.378667	0.521333	0.547667	0.535	0.106333	0.596667	0.443333	0.295333	0.605333	0.252	0.458667	0.561667	0.139667	0.132333	0.189	0.43	0.542333	0.565
04:44:10	4.73611	0.456	0.427333	0.480333	0.483667	0.460667	0.415	0.649667	0.683333	0.547	0.256667	0.574333	0.535667	0.287667	0.543333	0.348	0.170333	0.621333	0.593667	0.598333	0.169667	0.373667	0.600667	0.483667	0.586	0.324667	0.127667	0.380333	0.156333	0.480333	0.307333	0.398667	0.548333	0.765667	0.514333	0.106333	0.563333	0.459667	0.325333	0.537333	0.282667	0.438	0.574667	0.145333	0.132333	0.193667	0.386	0.540333	0.573667
04:59:10	4.98611	0.467667	0.451333	0.500333	0.473667	0.480333	0.423333	0.576	0.623667	0.623	0.281667	0.544667	0.618667	0.322333	0.523	0.369667	0.17	0.661	0.577333	0.614	0.183	0.427667	0.607667	0.494333	0.56	0.491333	0.129667	0.491	0.162	0.486	0.341	0.41	0.597667	0.575667	0.510667	0.106333	0.450333	0.477667	0.360333	0.667667	0.313667	0.455	0.544333	0.154	0.132667	0.201	0.482333	0.561	0.594
05:14:10	5.23611	0.472667	0.472	0.505667	0.511667	0.506333	0.429667	0.611	0.7	0.567333	0.317667	0.621	0.573667	0.362	0.53	0.388333	0.171333	0.695333	0.622667	0.592	0.194333	0.421333	0.595	0.550667	0.616667	0.447	0.132	0.451333	0.168667	0.498667	0.362	0.543	0.695333	0.471	0.556667	0.106	0.535333	0.489667	0.393	0.626	0.342333	0.456333	0.589667	0.164667	0.132667	0.209	0.521333	0.55	0.607333
05:29:10	5.48611	0.485	0.498333	0.507	0.530667	0.536	0.440333	0.596	0.703667	0.666	0.343667	0.620333	0.644333	0.403333	0.536	0.418	0.171333	0.679667	0.611	0.655333	0.213333	0.587667	0.641667	0.495	0.742333	0.471333	0.135667	0.505333	0.172	0.506	0.371333	0.499333	0.632333	0.601	0.567667	0.106333	0.501667	0.496	0.422333	0.671333	0.370667	0.518333	0.641333	0.178333	0.133	0.220667	0.438667	0.572333	0.718667
05:44:10	5.73611	0.480333	0.493667	0.553667	0.537	0.519	0.448667	0.509333	0.716	0.664	0.361667	0.676	0.648667	0.418	0.569667	0.425667	0.172333	0.687667	0.623333	0.683333	0.239333	0.514667	0.578	0.552667	0.667667	0.469667	0.141	0.671	0.179667	0.524667	0.381333	0.473333	0.66	0.529667	0.534	0.106	0.486333	0.549333	0.454333	0.692	0.403	0.516667	0.565667	0.195667	0.133333	0.231667	0.509667	0.543	0.730333
05:59:10	5.98611	0.489667	0.535	0.529	0.545667	0.563667	0.454667	0.478	0.68	0.649	0.394333	0.707	0.717333	0.455667	0.577667	0.445	0.172	0.696667	0.715333	0.613667	0.268	0.539	0.586	0.541667	0.677333	0.513333	0.149	0.681333	0.186	0.524	0.383667	0.547667	0.636333	0.676667	0.640667	0.106	0.654	0.538333	0.473667	0.581667	0.424333	0.515667	0.592	0.215	0.133333	0.244667	0.582	0.446	0.827
06:14:10	6.23611	0.492333	0.563	0.511333	0.568	0.588667	0.457667	0.551333	0.732667	0.722	0.39	0.688333	0.761333	0.482	0.596	0.448667	0.172667	0.746333	0.651333	0.681	0.304667	0.610667	0.659667	0.669333	0.706	0.615	0.157	0.622667	0.195667	0.530667	0.392333	0.612333	0.600667	0.970333	0.626333	0.106	0.547333	0.65	0.481667	0.598	0.427667	0.516	0.556	0.242	0.134	0.266333	0.618667	0.494333	0.924
06:29:10	6.48611	0.491	0.599	0.533	0.552	0.568	0.466667	0.478	0.726667	0.630667	0.397333	0.692333	0.704	0.494333	0.509	0.459	0.173	0.702333	0.619	0.726667	0.339667	0.563	0.573667	0.889667	0.575667	0.565	0.164667	0.994333	0.202333	0.608333	0.399	0.643667	0.646667	0.963333	0.667333	0.106	0.561667	0.744667	0.495	0.638	0.460667	0.493667	0.569333	0.268333	0.134	0.283333	0.613	0.631	0.861
06:44:10	6.73611	0.516	0.589	0.530333	0.595333	0.580333	0.474333	0.601	0.682667	0.711333	0.400667	0.645333	0.672333	0.506667	0.668333	0.465667	0.175667	0.665	0.695667	0.639	0.362667	0.594667	0.672667	0.874	0.622	0.679667	0.174667	1.02867	0.206667	0.606333	0.427	0.616	0.723333	1.15333	0.62	0.106	0.710667	0.710333	0.502	0.547667	0.453667	0.551667	0.721	0.294	0.134	0.301333	0.519	0.564	0.989333
06:59:10	6.98611	0.508667	0.588	0.545333	0.603667	0.561333	0.478	0.573667	0.771667	0.684	0.406333	0.706333	0.710333	0.512333	0.615	0.480333	0.173667	0.717	0.676	0.639667	0.399667	0.634	0.722333	0.822667	0.672333	0.673333	0.183333	0.903333	0.213667	0.753667	0.432667	0.664333	0.590667	0.885333	0.68	0.106	0.646	0.715333	0.519333	0.643667	0.468667	0.560333	0.673	0.319	0.134333	0.309333	0.497	0.571333	0.837
07:14:10	7.23611	0.521	0.589667	0.557	0.569333	0.577333	0.487333	0.499333	0.683	0.869333	0.416	0.686	0.808	0.522667	0.68	0.481333	0.174333	0.657667	0.644667	0.597	0.427333	0.613667	0.727	0.963667	0.640333	0.701	0.197333	0.766333	0.222667	0.612667	0.437333	0.604667	0.618667	0.882667	0.599333	0.106	0.824	0.702333	0.515667	0.640667	0.504	0.530333	0.704667	0.344667	0.134333	0.317333	0.530667	0.493	1.04467
07:29:10	7.48611	0.521	0.620333	0.556667	0.604667	0.654333	0.493	0.560333	0.727	0.804667	0.420667	0.673	0.855333	0.533333	0.621	0.474667	0.175	0.729667	0.707667	0.646333	0.448667	0.658	0.773333	0.932667	0.691	0.729	0.224333	0.884333	0.229	0.682	0.472	0.548	0.711	0.989	0.728667	0.106	0.769333	0.734333	0.524	0.706667	0.486333	0.557667	0.764	0.380333	0.134333	0.324	0.550667	0.588333	0.906
07:44:10	7.73611	0.517	0.628667	0.516667	0.61	0.603667	0.503	0.696333	0.732667	0.845667	0.428	0.691	0.881333	0.541	0.645	0.476	0.175667	0.741667	0.690333	0.671	0.460333	0.581667	0.807	0.918333	0.656	0.743333	0.263667	0.932333	0.233333	0.871333	0.468667	0.561333	0.694	1.11967	0.699667	0.106	0.780333	0.667667	0.538333	0.697667	0.496667	0.517667	0.682333	0.415667	0.134333	0.331667	0.721667	0.682	0.886667
07:59:10	7.98611	0.533	0.645	0.563333	0.622333	0.649333	0.509	0.593	0.778	0.838333	0.436	0.745667	0.891333	0.548667	0.609333	0.481333	0.176	0.705	0.761333	0.656667	0.477333	0.598667	0.82	0.942	0.729	0.782	0.307667	1.00467	0.237333	0.886667	0.527	0.607333	0.904667	1.08467	0.687667	0.106	0.86	0.752	0.539	0.61	0.512	0.533333	0.716333	0.436667	0.134667	0.341	0.781333	0.681667	0.734667
08:14:10	8.23611	0.542667	0.634	0.581667	0.619333	0.682	0.516333	0.665333	0.823667	0.857333	0.455	0.802	0.878	0.553	0.698333	0.479333	0.176	0.686333	0.699	0.805	0.477667	0.612333	0.854	0.974667	0.769	0.883	0.35	0.764333	0.291667	0.743	0.548333	0.690333	0.995	1.13	0.701333	0.106333	0.898333	0.695	0.555333	0.676333	0.519	0.531	0.628667	0.451667	0.135	0.345333	0.839667	0.725333	0.687667
08:29:10	8.48611	0.521667	0.651667	0.538333	0.611667	0.646667	0.513	0.786667	0.852	0.928667	0.445667	0.752	0.928	0.559333	0.798	0.47	0.177	0.787333	0.715333	0.761	0.48	0.668667	0.865333	0.874667	0.757667	0.873667	0.378	0.887667	0.292333	0.774333	0.521333	0.55	1.043	1.067	0.764333	0.106667	0.839667	0.791	0.541	0.696	0.534	0.536	0.703	0.464333	0.135	0.346	0.877	0.664333	0.903333
08:44:10	8.73611	0.530333	0.632	0.566333	0.619333	0.629	0.522333	0.867667	0.878667	0.935	0.560333	0.785667	0.945667	0.554333	0.724	0.499667	0.178667	0.801	0.783	0.870667	0.485	0.693	0.903	0.877333	0.849	0.817667	0.401333	0.738	0.274667	0.803333	0.445667	0.628	0.919667	1.14833	0.788333	0.107	0.879	0.757333	0.538	0.712333	0.554333	0.477	0.662667	0.482333	0.135333	0.351333	0.884333	0.729333	0.588
08:59:10	8.98611	0.550667	0.648	0.582667	0.606667	0.689333	0.569667	0.825333	0.843667	0.878333	0.525333	0.696	0.975	0.560333	0.870667	0.495	0.177333	0.761667	0.818667	0.860333	0.490333	0.637	0.94	0.897333	0.87	0.721667	0.428	0.897333	0.345333	0.820333	0.477667	0.702667	0.879333	1.08733	0.704	0.107333	0.793	0.724667	0.568667	0.862667	0.533333	0.564333	0.686667	0.486667	0.135333	0.356	0.953	0.679667	0.636667
09:14:10	9.23611	0.564333	0.705333	0.558	0.607667	0.634333	0.575333	0.867667	0.901333	0.969333	0.604667	0.809667	0.973	0.683333	0.898333	0.556667	0.178667	0.815	0.809667	0.789333	0.494333	0.630667	0.886	0.949333	0.896333	0.868667	0.433333	0.894667	0.319333	0.812333	0.487667	0.690333	0.85	1.151	0.788	0.108667	0.904	0.786333	0.625667	0.757667	0.577	0.598667	0.704333	0.491667	0.135333	0.364333	0.976333	0.807333	0.823333
09:29:10	9.48611	0.614667	0.667333	0.584	0.634	0.635667	0.569	0.872333	0.925	0.992667	0.638667	0.770667	1.02233	0.623333	0.920667	0.533	0.178333	0.777	0.693667	0.855	0.516667	0.719333	0.890333	0.891	0.886667	0.902667	0.444667	1.05367	0.293667	0.849667	0.548	0.726	0.892	1.01567	0.744333	0.109333	0.949	0.753	0.68	0.724	0.629667	0.525667	0.802333	0.502667	0.135667	0.366667	1.006	0.792	0.835
09:44:10	9.73611	0.571667	0.712333	0.536333	0.651	0.609333	0.571667	0.911667	0.925333	1.008	0.611	0.833333	1.01267	0.713667	0.895667	0.576333	0.179667	0.795667	0.621	0.93	0.495333	0.602667	0.889667	0.850333	0.835	0.935333	0.461	1.154	0.33	0.836667	0.547333	0.676	0.915	1.11033	0.783333	0.110333	0.922667	0.729	0.623333	0.716667	0.612667	0.569	0.790667	0.505	0.135667	0.368	1.16733	0.792333	0.886333
09:59:10	9.98611	0.605	0.712667	0.616333	0.650333	0.685	0.569667	0.966667	0.899	0.967	0.770333	0.814333	1.018	0.729333	0.933667	0.568667	0.179333	0.829667	0.710667	0.796	0.493667	0.779333	0.971667	0.975	0.881667	0.914	0.451667	0.944333	0.309667	0.887333	0.570333	0.72	0.901667	1.088	0.836333	0.112	0.95	0.777	0.68	0.592	0.625333	0.525667	0.73	0.513	0.135667	0.373667	1.16833	0.845667	0.652333
10:14:10	10.2361	0.596	0.734333	0.628333	0.605	0.668	0.572	0.975	0.86	0.980333	0.755	0.838667	1.023	0.753333	0.931333	0.641667	0.18	0.799	0.725	0.788	0.494667	0.702667	0.852	0.922667	0.907	0.845333	0.467667	1.10667	0.326667	0.869333	0.525333	0.828667	0.944333	1.106	0.792667	0.114	0.953667	0.796333	0.874667	0.723	0.621333	0.521333	0.832333	0.511	0.135667	0.377333	1.256	0.82	0.773333
10:29:10	10.4861	0.577667	0.678	0.602667	0.622333	0.689	0.569667	0.958333	0.861	0.994	1.00167	0.874333	1.03267	0.733667	0.932	0.812333	0.180333	0.92	0.883	0.764	0.486	0.775	0.888333	0.805667	0.941	0.886667	0.476667	1.31233	0.392	0.856333	0.533667	0.814333	0.929667	0.983	0.789	0.116667	0.972333	0.767	0.839667	0.709333	0.641	0.473667	0.801	0.540333	0.135667	0.383	1.19433	0.903	1.01033
10:44:10	10.7361	0.561333	0.713667	0.624	0.701667	0.775	0.567333	0.892667	0.954667	0.959667	0.651333	0.833333	1.07667	0.656333	0.914	0.824	0.180667	0.923333	0.795667	0.861	0.479333	0.696667	0.968	1.04833	0.903333	0.878	0.472	1.433	0.387667	0.864333	0.542667	0.832333	0.9	0.950333	0.765	0.12	0.925333	0.785667	0.843	0.705	0.622667	0.606667	0.783667	0.521333	0.136	0.382	1.28267	0.927667	0.902667
10:59:10	10.9861	0.591333	0.741667	0.623	0.626333	0.707	0.574	0.904667	0.977667	0.985667	0.942333	0.907667	1.04433	0.791667	0.974	0.830333	0.181	0.996667	0.811667	0.961333	0.476667	0.848667	0.957	1.008	0.932	0.988667	0.493333	1.258	0.331333	0.831	0.601	0.854	0.925	0.999667	0.697333	0.125667	0.994	0.817667	1.10867	0.733333	0.592667	0.566667	0.814667	0.557333	0.136	0.382667	1.33433	0.908333	1.03733
11:14:10	11.2361	0.582667	0.727	0.672	0.705667	0.723333	0.572	0.956	0.955	0.968333	1.001	0.914333	1.10533	0.733667	0.881333	0.826667	0.181667	1.00733	0.782	1.111	0.483333	0.824667	0.987	0.947	0.917	0.908667	0.502	1.276	0.38	0.878667	0.593333	0.819667	0.934667	1.012	0.758667	0.132	1.02967	0.764	0.969333	0.748667	0.626667	0.531	0.822333	0.528	0.136	0.385	1.30933	0.987667	0.945
11:29:10	11.4861	0.587667	0.669	0.650333	0.644	0.737667	0.567	1.029	0.981667	0.997333	0.977667	0.948	1.11733	0.967	0.876667	0.817667	0.182333	0.996667	0.837667	1.14267	0.493667	0.794333	0.997667	0.980667	0.947	1.03367	0.500333	1.433	0.532333	0.863	0.517333	0.836667	0.981333	0.984667	0.695	0.137667	1.057	0.716333	0.885	0.706	0.589667	0.559	0.798333	0.521667	0.136	0.392667	1.01867	0.955333	1.054
11:44:10	11.7361	0.607333	0.765333	0.676	0.697667	0.754	0.562333	0.979667	0.961	0.972667	0.976667	0.947667	1.07033	0.998	1.005	0.841333	0.182333	1.04433	0.787667	1.018	0.507	0.714667	1.03867	0.854	0.894667	0.985667	0.506	1.28267	0.548667	0.828	0.626333	0.916333	0.888667	1.093	0.76	0.143667	1.066	0.77	0.973333	0.723333	0.640667	0.567667	0.804667	0.521	0.136333	0.449333	1.26267	0.981667	0.949333
11:59:10	11.9861	0.579333	0.784667	0.729	0.683333	0.771	0.558333	1.01867	0.992333	0.981	1.072	0.983667	1.174	1.09233	0.954667	0.837333	0.183333	1.04167	0.820333	1.19767	0.710333	0.734333	0.983667	0.949	0.922333	1.04167	0.527667	1.346	0.491	0.824667	0.584	1.01967	0.929333	0.908	0.844333	0.150667	1.14567	0.794333	1.07133	0.845667	0.573	0.559	0.834333	0.518667	0.136667	0.433667	1.25133	1.02733	1.015
12:14:10	12.2361	0.599	0.757667	0.711	0.663	0.741667	0.552667	1.014	0.99	1.10267	1.05867	1.03867	1.22133	1.01967	0.888	0.828333	0.183333	1.125	0.848	1.27467	0.715333	0.788	1.07067	1.16567	0.901	1.06167	0.49	1.14033	0.494333	0.966667	0.577667	0.989	0.907667	1.04133	0.807667	0.155	1.23067	0.742	0.867333	0.805667	0.618	0.569667	0.732	0.496	0.137	0.467667	1.22767	1.02733	1.045
12:29:10	12.4861	0.600667	0.803667	0.719333	0.700333	0.761	0.545	1.034	1.01167	0.992333	1.135	1.12167	1.17067	1.31733	0.999667	0.830333	0.183667	1.095	0.867667	1.31033	0.868667	0.803333	1.185	0.937	0.963333	1.181	0.467667	1.19533	0.581667	1.02067	0.531667	1.18433	0.860667	1.06133	0.839333	0.16	1.17133	0.722667	0.856	0.876667	0.637667	0.592333	0.800333	0.503	0.137	0.469333	1.32567	1.07233	0.950667
12:44:10	12.7361	0.623333	0.788667	0.748667	0.688333	0.812333	0.536333	1.04367	0.990667	1.10433	0.867	1.14033	1.27367	1.26967	0.900667	0.836	0.184	1.11767	0.786667	1.344	1.18267	1.09667	1.26267	0.941	0.956667	1.27367	0.467	1.68333	0.588667	1.174	0.556	1.30267	0.941	1.01767	0.766	0.164333	1.26633	0.711667	0.842667	0.794667	0.635667	0.621333	0.851667	0.497667	0.137	0.565667	1.29733	1.092	1.16067
12:59:10	12.9861	0.605	0.842333	0.77	0.723667	0.746333	0.53	1.03667	1.12633	0.941333	1.052	1.171	1.18767	1.27833	0.921333	0.879333	0.184333	1.099	0.845667	1.42167	1.07567	1.15567	1.234	1.06633	0.878667	1.22333	0.466	1.684	0.480667	1.15267	0.563	1.39833	0.951667	1.253	0.852	0.168667	1.29367	0.701	0.910333	0.901	0.633	0.610667	0.775333	0.492667	0.137333	0.547667	1.30567	1.12533	1.01533
13:14:10	13.2361	0.611333	0.791	0.744	0.737333	0.773	0.526667	1.03267	1.03333	1.09733	1.06133	1.20767	1.40133	1.454	1.04167	0.878	0.185	1.17933	0.887667	1.28167	1.155	1.05967	1.23633	0.948667	0.968333	1.27467	0.707333	1.72767	0.574667	1.262	0.545667	1.45133	0.958667	1.256	0.850667	0.171333	1.352	0.701	0.938	0.916	0.648333	0.612333	0.842	0.516333	0.138	0.634333	1.17233	1.001	0.921333
13:29:10	13.4861	0.597333	0.841	0.764	0.702	0.755333	0.520667	1.059	1.13533	1.13667	0.874333	1.37533	1.521	1.46467	0.982667	0.907	0.185333	1.18667	0.894667	1.21567	1.23533	0.928667	1.44867	1.02067	1.02467	1.224	0.65	1.533	0.679667	1.289	0.548	1.21733	0.953	1.11367	0.853667	0.175333	1.525	0.723333	0.944333	0.872667	0.611333	0.626667	0.849	0.675667	0.138667	0.688333	1.32233	1.05233	0.949333
13:44:10	13.7361	0.626333	0.855333	0.775667	0.685667	0.727333	0.507	1.07167	1.17633	1.22567	1.049	1.39	1.46567	1.454	1.09133	0.809333	0.185333	1.326	0.849	1.35033	1.04167	0.847	1.442	0.991333	1.03367	1.15633	0.648667	1.62733	0.627667	1.25633	0.569667	1.39833	0.944667	1.229	0.871333	0.18	1.56333	0.746	0.942667	0.951667	0.601	0.605333	0.858	0.642333	0.139	0.534333	1.126	1.11	0.798
13:59:10	13.9861	0.584333	0.820333	0.760333	0.759667	0.804667	0.506	1.12333	1.308	1.20867	0.990333	1.52967	1.525	1.355	1.17633	0.809333	0.186	1.311	0.884667	1.39633	1.21867	1.03633	1.48067	1.08667	1.026	1.24933	0.685	1.75467	0.589667	1.11533	0.554	1.47167	0.951333	1.20533	0.823667	0.186	1.45633	0.814	0.878333	0.986	0.601333	0.658333	0.815	0.511333	0.140333	0.564	1.04167	1.16	1.15333
14:14:10	14.2361	0.610667	0.797667	0.754	0.701	0.774	0.498	1.10667	1.259	1.23867	0.782667	1.42	1.49	1.42933	1.14733	0.794667	0.186333	1.381	1.00467	1.52567	1.35833	1.21267	1.24033	1.10633	1.07567	1.464	0.83	1.712	0.642667	1.217	0.540333	1.322	0.931667	1.05467	0.899667	0.197667	1.617	0.826667	1.04167	0.976333	0.589667	0.674667	0.828	0.513333	0.142	0.673333	1.00433	1.23767	1.112
14:29:10	14.4861	0.593333	0.823333	0.799	0.712333	0.774333	0.492333	1.14633	1.35	1.21933	0.837667	1.57167	1.563	1.37133	1.30067	0.798	0.187	1.50133	1.02033	1.24767	1.29233	1.283	1.25833	1.05133	1.09167	1.484	0.943	1.74267	0.761667	1.26367	0.541333	1.15367	0.923	1.10533	0.894333	0.213667	1.77667	0.851333	0.918333	0.986667	0.590333	0.652333	0.818667	0.527667	0.144333	0.614333	1.195	1.20533	0.952333
14:44:10	14.7361	0.617333	0.84	0.810333	0.713	0.812	0.487	1.102	1.317	1.22833	0.768667	1.67333	1.72967	1.421	1.372	0.811667	0.187	1.37367	1.04133	1.207	1.262	0.953	1.525	0.990667	1.11967	1.541	0.894333	1.773	0.513333	1.29033	0.546667	1.49333	0.965333	1.10333	0.988	0.234333	1.83633	0.913667	1.004	1.01133	0.583667	0.641667	0.821	0.528333	0.148	0.558667	1.233	1.13833	1.099
14:59:10	14.9861	0.633333	0.790667	0.865333	0.77	0.771667	0.480667	1.15167	1.366	1.36833	0.968333	1.78367	1.592	1.37467	1.37733	0.751	0.187333	1.526	1.19667	1.398	1.284	1.14867	1.34133	1.11633	1.117	1.426	0.954667	1.62767	0.553333	1.38267	0.579667	1.56533	0.972333	0.765	0.988333	0.251333	1.78467	0.999333	1.05533	1.09067	0.606	0.629333	0.801	0.540667	0.153333	0.611	0.918333	1.185	1.08067
15:14:10	15.2361	0.6	0.829667	0.834333	0.786667	0.896	0.471	1.11367	1.499	1.44267	0.992333	1.83967	1.48	1.42167	1.44267	0.818	0.188	1.449	1.17133	1.19133	1.30767	0.858333	1.22767	1.04367	1.054	1.47867	0.997333	1.54267	0.709	1.21767	0.572	1.596	0.957667	1.043	1.00833	0.259667	1.46867	0.934	1.02233	1.09333	0.599333	0.653667	0.889	0.583	0.157333	0.931667	1.09267	1.40967	1.10867
15:29:10	15.4861	0.624	0.866	0.832333	0.835667	0.783667	0.465	1.19067	1.352	1.47733	0.988	1.64733	1.62033	1.42367	1.473	0.827	0.188	1.40167	1.16867	1.36867	1.38333	0.988667	1.43833	1.122	1.07333	1.64733	1.017	1.80433	0.674	1.34033	0.556333	1.31067	1.02767	0.897	1.13467	0.270667	1.65733	1.09067	1.14267	1.114	0.586	0.654667	0.814333	0.552667	0.164333	0.679667	1.22767	1.137	1.072
15:44:10	15.7361	0.672667	0.851333	0.884333	0.744667	0.853	0.456667	1.18867	1.44833	1.358	0.889667	1.584	1.60367	1.31267	1.571	0.764	0.188667	1.47633	1.08033	1.51567	1.32633	1.11	1.31733	1.108	1.22167	1.57133	0.936667	1.72833	0.822	1.25733	0.543333	1.608	1.017	0.991	1.17533	0.284333	1.522	1	1.04533	1.11233	0.584667	0.689	0.869667	0.542333	0.173333	0.746333	1.172	1.394	1.17733
15:59:10	15.9861	0.729333	0.880333	0.931333	0.843	0.885333	0.452667	1.24067	1.38633	1.33367	1.07433	1.734	1.612	1.47467	1.622	0.769333	0.189	1.465	1.17333	1.38133	1.35	0.835	1.64333	1.00767	1.16167	1.47067	0.910333	1.62467	0.877333	1.24467	0.536333	1.55533	1.07433	1.08433	1.19	0.297667	1.421	0.989333	1.11667	1.05533	0.588667	0.831333	0.883333	0.528	0.188667	0.933667	0.926	1.31533	1.00567
16:14:10	16.2361	0.779	0.901333	0.868	0.799667	0.899	0.448333	1.28933	1.38033	1.63933	1.23667	1.69033	1.687	1.345	1.54833	0.867333	0.189667	1.34333	1.33167	1.35367	1.30367	1.005	1.655	1.03033	1.32167	1.384	0.935667	1.51	0.747667	1.137	0.526667	1.19667	1.13667	1.05967	1.17967	0.311	1.51933	1.07567	1.20367	1.12533	0.548	0.726	0.920333	0.573	0.206667	1.035	0.993667	1.21667	1.27733
16:29:10	16.4861	0.816333	0.887667	0.927	0.805	0.893667	0.442333	1.27567	1.23367	1.46033	0.974667	1.74833	1.40433	1.47567	1.62267	0.778667	0.19	1.514	1.39467	1.338	1.441	1.06233	1.29033	1.054	1.291	1.65467	0.976	1.63567	0.723667	1.42267	0.584667	1.33133	1.03	1.00633	1.13733	0.329667	1.462	1.184	1.24833	1.2	0.578	0.859	0.881333	0.618333	0.225333	0.784	1.168	1.17233	1.18333
16:44:10	16.7361	0.748667	0.903333	0.892	0.804	0.893	0.436333	1.333	1.412	1.20433	1.13267	1.71167	1.48933	1.46633	1.77333	0.753333	0.19	1.39867	1.432	1.25167	1.40867	1.066	1.60567	0.931667	1.45933	1.36433	0.972667	1.671	0.646333	1.44167	0.535333	1.63333	1	1.042	1.26367	0.339667	1.43267	1.12767	1.266	1.12333	0.573333	1.02667	0.878333	0.782667	0.254	0.782	0.980333	1.08533	1.16833
16:59:10	16.9861	0.904	0.906	0.944	0.779333	0.954333	0.432	1.341	1.24633	1.265	1.12733	1.45533	1.34067	1.52067	1.57133	0.787	0.190333	1.59967	1.545	1.321	1.338	1.069	1.55133	1.045	1.524	1.477	1.09733	1.63033	0.666	1.37433	0.630333	1.36867	1.13333	0.837	1.06633	0.350667	1.538	1.10633	1.32933	1.11967	0.584	0.888	0.96	0.676	0.278	0.819667	0.978	1.14467	1.163
17:14:10	17.2361	0.896	0.987	1.01133	0.888667	0.946667	0.425333	1.30967	1.24233	1.27633	1.15067	1.538	1.43867	1.54	1.61533	0.766333	0.190667	1.59467	1.48067	1.30533	1.43267	1.08133	1.44833	0.868333	1.60533	1.46833	1.15	1.66233	0.712333	1.451	0.635333	1.548	1.14533	1.12833	1.28533	0.364	1.41433	1.00567	1.31367	1.14567	0.685333	0.957667	0.991333	0.625	0.306	1.09867	0.991667	1.22067	1.29567
17:29:10	17.4861	0.901	0.999667	1.023	0.810667	0.953667	0.420333	1.33267	1.34933	1.335	1.08667	1.43033	1.64267	1.519	1.581	0.705	0.191333	1.576	1.602	1.214	1.511	1.09833	1.446	0.999333	1.59067	1.557	1.17367	1.46733	0.816667	1.31533	0.604667	1.43933	1.122	1.087	1.235	0.377333	1.43633	1.11333	1.24167	1.11267	0.67	0.977667	0.943	0.554	0.33	1.14467	1.03867	1.21167	1.373
17:44:10	17.7361	0.875333	1.07867	1.02367	0.938333	1.06833	0.413667	1.33167	1.386	1.51567	1.176	1.57833	1.52767	1.39967	1.585	0.695	0.192	1.55533	1.65967	1.18367	1.37	1.13967	1.43167	0.763333	1.575	1.28367	1.077	1.47367	0.949667	1.40633	0.600667	1.38333	1.085	1.19167	1.184	0.389	1.325	1.11133	1.29733	1.18	0.712667	1.06467	0.881333	0.603333	0.349	1.16567	1.07067	1.146	1.14367
17:59:10	17.9861	0.835333	1.067	1.091	0.928	1.02433	0.410333	1.449	1.303	1.32867	1.21267	1.541	1.54567	1.44233	1.61667	0.717	0.192333	1.57433	1.62633	1.105	1.427	1.27367	1.383	0.982	1.59633	1.385	0.994	1.584	0.837	1.39733	0.64	1.232	1.07267	1.11833	1.29533	0.401667	1.49167	1.14	1.181	1.20833	0.712333	0.961333	0.977667	0.522	0.397333	1.166	1.11867	0.984	1.21567
18:14:10	18.2361	0.975667	1.06133	1.07967	0.901667	1.009	0.404333	1.43333	1.208	1.32233	1.265	1.42833	1.54933	1.46233	1.702	0.700667	0.192333	1.38833	1.577	1.347	1.49533	1.051	1.29	0.798333	1.42133	1.42567	0.871667	1.48867	0.968	1.17567	0.574333	1.33833	1.079	1.017	1.27267	0.408	1.33533	1.072	1.12867	1.275	0.864667	0.878333	0.958667	0.530667	0.42	1.046	0.949333	1.11333	1.288
18:29:10	18.4861	1.01767	1.119	1.19133	1.022	1.03567	0.399333	1.39267	1.34933	1.387	1.237	1.36067	1.684	1.426	1.63	0.682667	0.193	1.348	1.49167	1.261	1.31267	1.38433	1.23633	0.915667	1.51633	1.511	0.886667	1.55367	0.902333	1.16067	0.576667	1.23933	1.03967	1.163	1.30633	0.413667	1.468	1.08933	1.13967	1.20733	0.842333	1.01167	0.991667	0.515	0.437333	1.27333	1.09567	0.899	1.271
18:44:10	18.7361	0.996667	1.11967	1.17333	0.951	0.986	0.397	1.34267	1.27467	1.47733	1.02833	1.537	1.515	1.44533	1.614	0.707333	0.193667	1.387	1.43967	1.17	1.27433	0.980667	1.251	0.83	1.46567	1.46267	0.824	1.58933	0.900667	1.541	0.560667	1.37633	1.04267	1.01433	1.28667	0.414333	1.341	1.081	1.192	1.18867	0.815	0.991333	1.11167	0.51	0.477333	0.924667	1.224	1.018	1.28333
18:59:10	18.9861	1.15067	1.07867	1.201	0.963	1.105	0.392667	1.41333	1.29567	1.17033	1.192	1.343	1.54033	1.50433	1.54167	0.696	0.193667	1.46633	1.48533	1.23067	1.24333	1.121	1.38	0.818333	1.316	1.41567	0.841667	1.55833	0.951667	1.37633	0.585	1.353	1.00033	0.815667	1.42567	0.418333	1.28567	0.987	1.27	1.392	0.842333	1.01833	1.06633	0.588667	0.508333	1.091	1.014	0.992333	1.45
19:14:10	19.2361	1.081	1.17967	1.227	1.05567	1.00467	0.389333	1.35133	1.173	1.15233	1.28167	1.413	1.48467	1.44667	1.718	0.707667	0.194667	1.507	1.57367	1.29633	1.20233	1.125	1.07367	0.914	1.437	1.284	0.846667	1.42233	0.879667	1.19267	0.591	1.43467	1.06333	0.976667	1.22167	0.423333	1.36767	1.06567	1.16533	1.39267	0.911	0.883333	1.185	1.10333	0.503667	1.082	0.997667	1.04933	1.30767
19:29:10	19.4861	1.14733	1.26767	1.26167	1.146	1.044	0.386667	1.35833	1.25167	1.54833	1.226	1.35067	1.24933	1.46767	1.60633	0.712333	0.195	1.44767	1.64367	1.32967	0.997	0.949667	1.28133	0.960667	1.442	1.352	0.884667	1.39467	1.018	1.45333	0.598667	1.42	1.04033	1.12033	1.29	0.427333	1.43467	0.927	1.29633	1.36033	0.884	1.01433	1.14767	0.756333	0.488333	1.03	1.035	0.944333	1.31333
19:44:10	19.7361	1.08733	1.21533	1.23333	1.01233	1.15633	0.394	1.44033	1.28433	1.464	1.33767	1.345	1.45233	1.48467	1.50833	0.602667	0.196	1.514	1.61533	1.20267	1.32933	1.117	1.32333	0.829333	1.49767	1.60267	0.828667	1.34933	0.890667	1.25933	0.610333	1.356	1.00467	1.01867	1.48433	0.431	1.305	1.027	1.27367	1.35	0.965333	1.016	1.096	0.736333	0.496667	1.15533	1.07767	0.919	1.32167
19:59:10	19.9861	1.12267	1.15767	1.22467	1.05267	1.153	0.390333	1.46133	1.247	1.602	1.28033	1.24367	1.25467	1.57133	1.64167	0.591	0.197667	1.29167	1.506	1.033	1.02167	1.01867	1.06233	1.12133	1.38733	1.45333	0.77	1.32067	1.017	1.37067	0.600333	1.299	1.10167	0.994333	1.27433	0.439333	1.31633	1.06367	1.179	1.28733	0.964667	0.861	1.10467	0.717667	0.512	1.06533	1.13667	1.10467	1.44233
20:14:10	20.2361	1.164	1.14667	1.295	0.902	1.06167	0.387	1.43667	1.36133	1.29233	1.33267	1.44	1.46467	1.744	1.506	0.567333	0.198667	1.52633	1.53433	1.15433	1.11467	1.116	1.30133	0.899667	1.318	1.406	0.864	1.38867	0.972667	1.31667	0.62	1.228	1.059	0.860333	1.31433	0.455667	1.44133	1.087	1.19333	1.323	0.973	0.992667	1.21533	0.574	0.531	1.19433	0.876333	1.005	1.30367
20:29:10	20.4861	1.29	0.962333	1.283	0.966667	1.004	0.384333	1.39267	1.31667	1.36933	1.345	1.255	1.41367	1.577	1.42467	0.603667	0.199667	1.63167	1.55367	1.14867	1.07033	1.12133	1.123	1.003	1.501	1.223	0.803667	1.383	0.984	1.22767	0.62	1.24967	1.06767	0.962667	1.25267	0.460333	1.031	1.05067	1.37667	1.43667	0.937333	0.896667	1.14033	0.792667	0.553667	1.237	0.931	0.927667	1.31667
20:44:10	20.7361	1.27933	1.319	1.06433	0.944667	1.01533	0.380667	1.425	1.21633	1.58167	1.05767	1.25533	1.18433	1.62667	1.42267	0.559333	0.201667	1.51167	1.644	1.08667	1.30767	1.031	1.10933	1.006	1.38367	1.18767	0.768	1.352	0.914667	1.35833	0.651333	1.23467	1.09367	1.114	1.41867	0.577	1.417	1.04433	1.31467	1.34767	0.873333	0.897333	1.16133	0.856333	0.731667	1.112	0.929667	0.795	1.17133
20:59:10	20.9861	1.31833	1.312	1.30633	1.04	0.948333	0.379667	1.505	1.37667	1.27333	1.07867	1.294	1.33867	1.34767	1.51467	0.631667	0.203333	1.49667	1.64233	1.209	1.13133	1.16467	1.284	0.821667	1.29767	1.345	0.675667	1.319	1.01933	1.48	0.667667	1.247	0.981667	0.981333	1.396	0.517	1.366	1.2	1.24533	1.37867	0.849667	0.835333	0.996	0.772667	0.889	1.34267	1.047	0.991	1.259
21:14:10	21.2361	1.40267	1.16133	1.565	1.05067	0.985333	0.376667	1.48867	1.26333	1.448	1.021	1.24867	1.26467	1.584	1.29967	0.729333	0.205	1.46733	1.54033	1.16	1.178	1.19	1.189	1.001	1.35567	1.40167	0.712333	1.32133	1.20033	1.375	0.66	1.20567	1.074	1.06233	1.371	0.526333	1.275	1.198	1.39933	1.258	0.864333	1.03767	1.12833	0.668667	0.912667	1.16133	0.929333	0.783333	1.39633
21:29:10	21.4861	1.32633	1.18367	1.30933	0.887667	1.016	0.373667	1.442	1.44433	1.40267	1.209	1.24967	1.39667	1.50367	1.53033	0.586333	0.209	1.436	1.49867	1.10367	1.203	1.039	1.43033	0.965	1.28933	1.365	0.714667	1.28467	1.21	1.479	0.666667	1.246	0.980667	0.933333	1.379	0.511333	1.21633	1.19333	1.30133	1.46067	0.936667	1.00567	1.17267	0.690333	0.825333	1.273	0.892	1.03867	1.38267
21:44:10	21.7361	1.42633	1.14033	1.274	0.954333	1.05633	0.388333	1.428	1.39467	1.50233	1.24767	1.35467	1.388	1.34867	1.50067	0.661333	0.211333	1.418	1.53867	1.11167	1.30233	1.14867	1.224	1.034	1.428	1.201	0.645333	1.31933	1.17167	1.35	0.722333	1.423	1.027	0.792667	1.42267	0.505667	1.017	1.21767	1.22833	1.44	0.903	1.03133	1.119	0.612	0.730333	1.36733	0.940667	1.09933	1.38467
21:59:10	21.9861	1.34133	1.14867	1.27167	1.03167	1.22533	0.390333	1.41	1.23233	1.50067	1.24367	1.31533	1.454	1.30433	1.26633	0.545333	0.214333	1.32333	1.36967	1.26533	1.28067	1.12233	1.24	0.910667	1.37767	1.198	0.676	1.27167	1.271	1.12133	0.758333	1.29167	0.964	1.031	1.55367	0.527667	1.46867	1.02867	1.214	1.519	0.900333	0.825	1.08333	0.539333	0.789333	1.22567	1.212	1.20433	1.51067
22:14:10	22.2361	1.375	1.33733	1.421	1.01467	1.22533	0.392667	1.44633	1.22633	1.455	1.19233	1.15267	1.54333	1.25233	1.35433	0.691	0.218	1.35267	1.548	1.06133	1.023	1.09367	1.19067	0.977	1.47133	1.00133	0.669667	1.127	1.24433	1.31867	0.744667	1.35133	1.036	1.201	1.44767	0.531667	1.025	1.10067	1.16033	1.379	0.892333	0.874333	1.21267	0.613333	0.882	1.247	1.203	1.193	1.31533
22:29:10	22.4861	1.557	1.28233	1.40867	1.09733	1.29433	0.378	1.36567	1.13467	1.59267	1.11967	1.18033	1.486	1.203	1.38133	0.723667	0.225667	1.493	1.542	1.184	1.32833	1.307	1.29167	1.03933	1.46033	1.33167	0.672333	1.33767	1.182	1.31133	0.786333	1.372	1.09367	0.726	1.312	0.536	0.833667	0.978333	1.28	1.45767	0.912667	0.886333	1.216	0.816	1.09433	1.07933	1.09833	1.147	1.44333
22:44:10	22.7361	1.53067	1.256	1.47367	1.25233	1.06133	0.368333	1.19867	1.478	1.407	0.983333	1.03267	1.291	1.29867	1.37933	0.672667	0.232333	1.35067	1.39533	1.272	1.29133	1.13333	1.30633	1.03033	1.375	1.23433	0.616667	1.32167	1.22333	1.09067	0.795	1.405	1.03267	0.950333	1.493	0.521	1.25167	1.367	1.36967	1.386	0.955667	1.00567	1.158	0.881	1.12933	1.14367	1.002	1.37233	1.504
22:59:10	22.9861	1.75167	1.141	1.68267	1.15033	1.212	0.364	1.139	1.49767	1.51667	0.931	1.066	1.63767	0.964667	1.414	0.652333	0.245667	1.41633	1.46	1.22633	1.48733	1.259	1.404	1.27	1.34233	1.17467	0.579667	1.35733	1.05933	1.33233	0.894	1.37867	1.10233	1.08567	1.45633	0.544	1.22233	1.192	1.36033	1.48333	0.961333	0.883333	1.139	1.00767	1.22233	1.02733	1.22667	1.16233	1.19367
23:14:10	23.2361	1.687	1.02	1.389	1.21367	1.161	0.375333	1.341	1.39467	1.54767	0.873333	0.997667	1.45233	0.811667	1.43733	0.691	0.249	1.611	1.51	1.317	1.28	1.167	1.34067	1.28467	1.45833	1.27167	0.652667	1.49233	1.177	1.022	0.753667	1.286	1.132	0.841667	1.49733	0.524333	1.46967	1.35933	1.477	1.47533	0.977667	0.845333	1.03233	0.714333	1.25433	1.17833	1.12833	1.52967	1.29667
23:29:10	23.4861	1.76167	1.07933	1.34433	1.11933	1.334	0.345333	1.46833	1.572	1.31733	1.17033	0.985667	1.577	0.995333	1.424	0.689333	0.263	1.593	1.545	1.26767	1.07767	1.106	1.32533	1.06167	1.27467	1.08133	0.907333	1.37533	0.809667	1.27933	0.764333	1.366	1.04467	1.33233	1.58767	0.550333	1.05367	1.054	1.18433	1.66067	1.013	0.907333	1.18933	0.874667	1.20367	1.08033	1.18767	1.41833	1.46933
23:44:10	23.7361	1.591	1.32467	1.677	1.285	1.13833	0.355667	1.32667	1.375	1.45967	1.12233	1.16467	1.58933	0.837667	1.48	0.782333	0.287667	1.54133	1.412	1.28567	1.07767	1.14767	1.403	0.975667	1.443	0.969	1.156	1.47033	1.048	0.983333	0.779333	1.452	1.03833	0.942667	1.443	0.518	0.795667	1.263	1.289	1.46067	1.046	0.868333	1.06767	0.771667	1.25667	1.09	0.945667	1.124	1.23067
23:59:10	23.9861	1.65767	1.305	1.13467	1.39667	1.42967	0.420667	1.45967	1.48933	1.46467	1.16333	1.26267	1.49067	0.883667	1.354	0.728	0.290667	1.624	1.47133	1.426	1.12367	1.29333	1.36833	1.23133	1.44733	0.981667	0.808333	1.59567	1.05	1.25467	0.803	1.469	1.06133	1.02667	1.28367	0.516333	1.20733	1.28067	1.498	1.73733	1.06633	0.903667	1.16167	0.908667	1.24833	1.04733	1.06267	1.10467	1.29733
1 day, 0:14:10	24.2361	1.60067	1.571	1.52633	1.348	1.27733	0.424333	1.55367	1.32567	1.24167	1.03733	1.281	1.528	0.906	1.49533	0.766667	0.312667	1.55533	1.547	1.336	1.163	1.12367	1.09967	1.32533	1.523	1.04	0.826333	1.51567	1.024	1.27667	0.835333	1.425	1.078	0.780333	1.375	0.553333	1.29833	1.30433	1.132	1.52633	0.993667	1.144	1.212	0.793333	1.29667	0.975333	0.975667	1.08667	1.316
[truncated: 13 more columns]

## Sheet: anti-S.A. repeat 1_OD600
OD600 measurements
Time	Time(h)	H2O-1	H2O-2	DMSO	WT-1	WT-2	ANM-1	ANM-2	AN7513	AN8645	AN7061	AN6790	AN3501	AN10295	AN5609	AN10491	AN1599	AN7073	AN10600	AN2026	AN10021	AN2553	AN7872	AN3391	AN8414	AN8391	AN8111	AN6788	AN7072	AN2241	AN1678	AN8741	AN4837	AN7820	AN8902	AN7896	AN3911	AN4933	AN0148	AN9013	AN4562	AN3269	AN3280	AB8509	AN8251	AN2025	AN10294	AN3502	AN7919
00:14:10	0.24	0.102333	0.101667	0.103333	0.111	0.112	0.107	0.106	0.122667	0.116667	0.137333	0.146333	0.102667	0.105	0.120333	0.119333	0.107667	0.106333	0.124667	0.108667	0.107333	0.106	0.114667	0.104667	0.104667	0.158	0.109333	0.106	0.116	0.107333	0.113667	0.118333	0.119333	0.129667	0.146333	0.117	0.121667	0.117333	0.111333	0.122667	0.364333	0.119667	0.106	0.127333	0.111667	0.287333	0.127	0.111333	0.147
00:29:10	0.49	0.103333	0.103667	0.104667	0.112333	0.112667	0.108333	0.108333	0.126667	0.123333	0.143667	0.164667	0.104333	0.106667	0.127667	0.121	0.11	0.108333	0.13	0.110667	0.108667	0.107333	0.119667	0.106	0.106	0.166333	0.113	0.108667	0.122667	0.109	0.118667	0.122667	0.126	0.134667	0.158	0.121667	0.128	0.129333	0.113333	0.131	0.353333	0.128667	0.109333	0.133333	0.115	0.298333	0.128	0.113333	0.159667
00:44:10	0.74	0.107	0.107333	0.108333	0.115667	0.115	0.111667	0.111667	0.127	0.126	0.173333	0.172667	0.106	0.108667	0.132333	0.124667	0.112333	0.111	0.135	0.113333	0.111	0.109667	0.123333	0.109	0.108667	0.171333	0.115333	0.111667	0.126	0.112	0.118667	0.126333	0.13	0.139333	0.165	0.123667	0.132667	0.136	0.117	0.133667	0.352	0.131667	0.112333	0.138	0.118	0.303	0.132	0.117333	0.166
00:59:10	0.99	0.111667	0.112667	0.114	0.119	0.119333	0.116333	0.115333	0.131333	0.129	0.176	0.175667	0.107333	0.111	0.136	0.128667	0.116667	0.115	0.143	0.118	0.115333	0.114	0.129333	0.113333	0.112333	0.161667	0.118667	0.116333	0.132667	0.118333	0.126	0.130333	0.131333	0.147333	0.180333	0.124333	0.138667	0.139	0.119667	0.137333	0.356	0.134	0.116333	0.144	0.122667	0.303	0.134333	0.122333	0.17
01:14:10	1.24	0.119667	0.122	0.122667	0.124667	0.125333	0.123667	0.123	0.138667	0.132333	0.180333	0.172333	0.108333	0.113333	0.142333	0.134667	0.122	0.121	0.153	0.124	0.123667	0.120667	0.134667	0.12	0.118	0.152	0.124333	0.122333	0.140333	0.125	0.132667	0.135333	0.137667	0.155667	0.189667	0.126333	0.141333	0.141	0.124667	0.142333	0.346667	0.135	0.122	0.154	0.129	0.296667	0.137333	0.129667	0.174667
01:29:10	1.49	0.130667	0.134333	0.134	0.133333	0.134333	0.135667	0.134667	0.147667	0.138667	0.187667	0.174667	0.110333	0.117	0.147667	0.143333	0.129667	0.128667	0.163	0.132333	0.134	0.130333	0.141667	0.129333	0.126	0.155	0.132333	0.132	0.150333	0.136667	0.141667	0.140667	0.143667	0.161	0.201667	0.127667	0.15	0.141	0.132333	0.15	0.344667	0.138	0.130333	0.165333	0.139333	0.293333	0.138667	0.139333	0.179
01:44:10	1.74	0.144333	0.151	0.149	0.149667	0.147	0.152333	0.150333	0.160333	0.144667	0.194667	0.176	0.112	0.121333	0.156333	0.155	0.138333	0.140333	0.175333	0.145	0.154	0.146333	0.149667	0.144	0.136667	0.159	0.141333	0.142	0.16	0.152667	0.152333	0.147333	0.152	0.159667	0.213333	0.128667	0.160667	0.141333	0.144667	0.160333	0.345333	0.143333	0.141333	0.176667	0.151667	0.293	0.141667	0.153	0.183667
01:59:10	1.99	0.161333	0.171	0.167	0.163667	0.163333	0.174	0.174667	0.177	0.153	0.201333	0.177	0.113	0.127	0.166667	0.17	0.149333	0.155	0.193333	0.158	0.182	0.165333	0.159667	0.161667	0.151	0.166333	0.153667	0.158	0.174667	0.176	0.168	0.154667	0.163333	0.162	0.228	0.13	0.175667	0.142667	0.156667	0.174667	0.344667	0.15	0.155667	0.191	0.168333	0.292667	0.144333	0.173	0.19
02:14:10	2.24	0.181667	0.196333	0.189667	0.193	0.185667	0.208667	0.21	0.208667	0.162333	0.207667	0.178	0.114	0.134333	0.18	0.188333	0.162333	0.174667	0.214667	0.189	0.219667	0.195333	0.171667	0.193	0.171	0.175	0.173	0.177	0.197	0.203	0.184667	0.163	0.179	0.169333	0.246667	0.131333	0.195333	0.144	0.175333	0.193333	0.344667	0.159	0.175	0.210333	0.199667	0.294333	0.147333	0.197667	0.199333
02:29:10	2.49	0.206	0.222333	0.214667	0.228	0.213333	0.251333	0.249667	0.225	0.173333	0.215333	0.179	0.115	0.143333	0.198333	0.211667	0.179333	0.197	0.241	0.197	0.261333	0.221333	0.184333	0.214333	0.194333	0.184333	0.199333	0.198	0.230333	0.233667	0.206333	0.173	0.193333	0.180333	0.267667	0.132	0.214333	0.144667	0.196333	0.218667	0.344333	0.172	0.218	0.234	0.218333	0.295667	0.151333	0.231333	0.211333
02:44:10	2.74	0.233667	0.252667	0.243333	0.273	0.261667	0.296333	0.298667	0.263667	0.188667	0.224333	0.179333	0.117	0.156333	0.219333	0.234333	0.197333	0.232667	0.292667	0.221333	0.315333	0.261667	0.211333	0.246667	0.220667	0.196333	0.229	0.230667	0.271333	0.266667	0.233	0.185333	0.214333	0.194	0.286	0.133333	0.241667	0.145667	0.240667	0.249333	0.345333	0.188333	0.261333	0.254	0.283	0.298	0.156667	0.264333	0.228
02:59:10	2.99	0.265333	0.283667	0.271333	0.341333	0.304	0.342333	0.349	0.329667	0.205667	0.232667	0.18	0.118667	0.171	0.239333	0.261	0.220333	0.268667	0.314	0.293	0.380667	0.325667	0.21	0.306	0.248333	0.211333	0.227333	0.254	0.278667	0.297667	0.271	0.197667	0.236	0.209	0.309667	0.134667	0.284	0.146667	0.278	0.284333	0.345667	0.209	0.303667	0.291333	0.335	0.301	0.161333	0.301667	0.247333
03:14:10	3.24	0.299333	0.312	0.300667	0.379667	0.368	0.389667	0.403333	0.381333	0.222	0.242333	0.180667	0.120667	0.187	0.268	0.331	0.242667	0.352333	0.35	0.338667	0.447333	0.381667	0.263667	0.378	0.276333	0.226	0.257	0.287333	0.380333	0.329	0.302	0.213333	0.277333	0.228	0.329333	0.135667	0.353333	0.147333	0.351	0.324667	0.346	0.23	0.366	0.354667	0.412667	0.304	0.169	0.344333	0.267333
03:29:10	3.49	0.331667	0.349	0.334	0.443333	0.434333	0.435	0.45	0.419667	0.24	0.252	0.181333	0.123333	0.205	0.293667	0.427	0.291	0.422667	0.414	0.404667	0.481333	0.423667	0.246667	0.419667	0.303667	0.239333	0.291	0.386667	0.434667	0.356667	0.345333	0.225667	0.307	0.249	0.351333	0.136333	0.400333	0.148	0.4	0.361	0.346333	0.257	0.434667	0.381	0.496	0.307667	0.177	0.394333	0.293333
03:44:10	3.74	0.365333	0.385667	0.363	0.468667	0.484667	0.480333	0.491	0.462667	0.257	0.262667	0.182333	0.125667	0.229333	0.316	0.482667	0.331667	0.454333	0.504333	0.456667	0.499333	0.473333	0.309667	0.459	0.332	0.253667	0.389333	0.465667	0.479	0.386	0.368	0.24	0.346	0.268	0.372	0.137667	0.545	0.148667	0.454333	0.396	0.347	0.283333	0.471333	0.396	0.53	0.311333	0.186333	0.435667	0.320333
03:59:10	3.99	0.400667	0.420333	0.406333	0.507	0.529667	0.523333	0.537	0.453	0.277667	0.272667	0.183333	0.128333	0.250333	0.345333	0.556333	0.38	0.509	0.534667	0.507	0.534333	0.503667	0.351667	0.497333	0.364333	0.264	0.445333	0.510667	0.527	0.419667	0.410333	0.253	0.360667	0.312333	0.394333	0.138333	0.664	0.149333	0.482333	0.427667	0.348	0.308333	0.488667	0.427667	0.552333	0.317	0.195667	0.468667	0.35
04:14:10	4.24	0.439	0.453	0.441333	0.551	0.577667	0.568	0.575333	0.438333	0.296667	0.280667	0.183333	0.132	0.273333	0.373667	0.629333	0.456333	0.532	0.527667	0.515667	0.574667	0.544667	0.383667	0.538	0.395667	0.275	0.494	0.54	0.566333	0.459667	0.441333	0.267	0.385	0.369	0.416	0.139667	0.740667	0.15	0.534667	0.456667	0.348333	0.339333	0.518	0.455667	0.564	0.321667	0.206333	0.49	0.379333
04:29:10	4.49	0.477333	0.498667	0.470333	0.589333	0.622	0.599667	0.608333	0.473	0.315	0.291	0.184333	0.135667	0.293	0.393667	0.735667	0.503667	0.537667	0.568333	0.530667	0.614333	0.587	0.449667	0.568667	0.423	0.288	0.518667	0.578333	0.569667	0.495333	0.467333	0.284	0.411	0.337333	0.433333	0.140333	0.863	0.150333	0.565	0.482	0.348667	0.363333	0.558333	0.483333	0.58	0.326667	0.216667	0.503	0.409667
04:44:10	4.74	0.515	0.529	0.511667	0.621333	0.651	0.634667	0.637333	0.517	0.331667	0.299667	0.185333	0.14	0.316333	0.414667	0.795	0.525667	0.546667	0.599667	0.565	0.642667	0.619333	0.482	0.593	0.454667	0.3	0.535	0.608	0.575667	0.524333	0.510333	0.296667	0.434	0.359333	0.456	0.141333	0.924667	0.151333	0.583333	0.505667	0.349333	0.392667	0.591333	0.514333	0.584333	0.332667	0.227	0.517667	0.434667
04:59:10	4.99	0.552667	0.564	0.546667	0.649667	0.677	0.656	0.661333	0.558	0.35	0.309	0.185333	0.144667	0.331	0.431667	0.760667	0.546333	0.581333	0.588	0.603667	0.665	0.641333	0.527667	0.616667	0.484667	0.314333	0.558	0.640667	0.627667	0.548333	0.545	0.31	0.456667	0.381667	0.471667	0.141667	1.081	0.152	0.598667	0.524333	0.35	0.417333	0.617	0.531	0.605	0.337	0.239	0.537333	0.463
05:14:10	5.24	0.576	0.586	0.573	0.670333	0.7	0.679667	0.683333	0.571333	0.364	0.312333	0.186	0.15	0.353333	0.446	0.726333	0.575333	0.614	0.646667	0.642667	0.685333	0.659	0.555	0.633333	0.514	0.326667	0.586667	0.668	0.645	0.569333	0.549667	0.325	0.476667	0.394667	0.484333	0.143	1.13667	0.152333	0.623667	0.541333	0.35	0.441667	0.633333	0.550667	0.627	0.344	0.251667	0.537333	0.487333
05:29:10	5.49	0.603333	0.607667	0.599667	0.686333	0.719333	0.702667	0.705	0.579333	0.382	0.321	0.186667	0.156333	0.371667	0.462	0.655	0.609333	0.643333	0.645333	0.674333	0.7	0.678	0.584	0.641333	0.547667	0.34	0.61	0.687667	0.643333	0.59	0.572	0.337	0.489667	0.409	0.498	0.143333	1.206	0.152667	0.642	0.558333	0.351	0.459	0.652667	0.554667	0.652333	0.350667	0.265333	0.555	0.504667
05:44:10	5.74	0.630667	0.632	0.624333	0.714	0.736333	0.716667	0.725	0.6	0.399	0.326667	0.187667	0.162333	0.389333	0.473	0.642333	0.635333	0.667333	0.645333	0.703667	0.714	0.690667	0.606	0.661	0.573333	0.352667	0.633	0.710667	0.649333	0.61	0.592667	0.347333	0.502667	0.426667	0.509333	0.144	1.17033	0.153333	0.652667	0.575	0.351	0.475	0.67	0.570333	0.659	0.357667	0.278333	0.561333	0.520333
05:59:10	5.99	0.651333	0.654667	0.646667	0.727	0.748667	0.738333	0.735667	0.608667	0.414667	0.332667	0.188	0.171	0.403333	0.483	0.68	0.662667	0.693667	0.649667	0.730667	0.730333	0.701333	0.626333	0.663333	0.602	0.366	0.653333	0.737333	0.656	0.624333	0.613667	0.359333	0.509	0.438	0.522333	0.145333	1.06167	0.154	0.671333	0.587667	0.351333	0.492333	0.687333	0.582667	0.676	0.366667	0.293333	0.562333	0.538333
06:14:10	6.24	0.671667	0.674667	0.668	0.751667	0.765667	0.748667	0.751667	0.621333	0.424	0.338	0.188333	0.178667	0.421667	0.491333	0.705333	0.686333	0.712667	0.662	0.746667	0.742333	0.708333	0.650667	0.671	0.630333	0.379333	0.675333	0.753	0.661	0.638	0.626667	0.368333	0.518667	0.452	0.533667	0.146	1.31967	0.154667	0.687667	0.6	0.352	0.51	0.702	0.595	0.672667	0.370667	0.306667	0.567333	0.553333
06:29:10	6.49	0.684	0.688667	0.681667	0.758	0.778667	0.757	0.758333	0.638333	0.435667	0.342667	0.189	0.187333	0.437667	0.498333	0.724333	0.709667	0.724333	0.667667	0.772333	0.748667	0.712333	0.657333	0.679667	0.656	0.392	0.693667	0.768	0.686333	0.652333	0.637	0.378333	0.528	0.465333	0.544667	0.146667	1.39	0.155	0.707	0.611333	0.352	0.526333	0.717	0.606	0.693	0.381	0.320333	0.578	0.568
06:44:10	6.74	0.692333	0.704	0.692667	0.765333	0.784	0.763333	0.768667	0.640333	0.449667	0.347333	0.189667	0.196333	0.453667	0.505667	0.751	0.732	0.736333	0.675333	0.787333	0.758667	0.717	0.684	0.686667	0.685667	0.404667	0.702667	0.782667	0.685667	0.660333	0.651333	0.388	0.536	0.478333	0.555	0.147	1.35933	0.155667	0.730333	0.624667	0.353	0.542	0.721333	0.617	0.704333	0.390667	0.331333	0.577	0.583333
06:59:10	6.99	0.704667	0.718667	0.700333	0.771	0.788667	0.777667	0.777667	0.658333	0.461	0.351333	0.190667	0.206667	0.463667	0.512	0.777667	0.757333	0.749333	0.686	0.8	0.770667	0.733	0.679333	0.686	0.710667	0.416	0.716667	0.791	0.691333	0.664667	0.66	0.395333	0.539	0.485	0.565	0.148	1.39567	0.156	0.741333	0.636	0.353667	0.556	0.731333	0.628333	0.717333	0.386333	0.343667	0.586333	0.598
07:14:10	7.24	0.714	0.723667	0.711333	0.773	0.795	0.784	0.797333	0.658	0.472667	0.354667	0.191333	0.217	0.471	0.516667	0.827	0.777333	0.754667	0.696333	0.806333	0.784667	0.731	0.686667	0.702333	0.74	0.426333	0.722333	0.810333	0.696	0.668	0.669333	0.403	0.547667	0.496667	0.574333	0.149	1.30967	0.156667	0.745333	0.647333	0.353333	0.564667	0.735	0.639333	0.725333	0.387667	0.354667	0.590333	0.611667
07:29:10	7.49	0.724	0.742667	0.721	0.794333	0.801	0.798667	0.804	0.648333	0.481333	0.359333	0.192	0.228333	0.48	0.522333	0.830667	0.790333	0.761	0.71	0.817333	0.794667	0.737333	0.697333	0.707667	0.757	0.438	0.726667	0.825667	0.704333	0.674333	0.68	0.410667	0.553	0.505	0.582	0.149667	1.309	0.157	0.761	0.657	0.354333	0.579667	0.739333	0.647333	0.739	0.394	0.365333	0.594	0.624667
07:44:10	7.74	0.733333	0.75	0.732667	0.793333	0.817333	0.811	0.819	0.654	0.494667	0.362333	0.192667	0.238667	0.486	0.527333	0.836	0.805	0.77	0.738333	0.831333	0.811667	0.749	0.715333	0.713667	0.774	0.448667	0.733667	0.842333	0.709333	0.682333	0.688	0.416333	0.560667	0.514	0.589333	0.15	1.38333	0.158	0.761	0.665667	0.354333	0.588333	0.742667	0.657	0.742	0.398333	0.374333	0.599	0.636667
07:59:10	7.99	0.74	0.768667	0.743667	0.797333	0.831	0.826	0.837	0.659333	0.504333	0.366	0.193667	0.249	0.491	0.533333	0.840667	0.809333	0.778333	0.744	0.842333	0.829667	0.753	0.731333	0.722667	0.792667	0.458333	0.736333	0.856667	0.716333	0.69	0.697	0.423667	0.563333	0.521667	0.596333	0.150667	1.41067	0.158333	0.767333	0.673333	0.355333	0.597333	0.751667	0.666	0.745667	0.409667	0.382667	0.603	0.648667
08:14:10	8.24	0.757333	0.784	0.754667	0.806333	0.847	0.840333	0.846667	0.664333	0.513	0.369333	0.194	0.260667	0.495333	0.539	0.855667	0.815667	0.786667	0.746333	0.856	0.843333	0.767667	0.75	0.738333	0.803333	0.466333	0.745333	0.878	0.723	0.698667	0.703	0.429667	0.570667	0.530667	0.602667	0.151	1.457	0.159	0.782333	0.680667	0.355333	0.606	0.759	0.671333	0.75	0.420667	0.391333	0.606	0.657667
08:29:10	8.49	0.766	0.795333	0.769333	0.840667	0.864333	0.847	0.855333	0.67	0.527667	0.373667	0.194667	0.27	0.499	0.544333	0.866667	0.822	0.797333	0.749333	0.874667	0.854667	0.768	0.764333	0.760333	0.817667	0.476667	0.747333	0.9	0.728333	0.708333	0.711	0.436333	0.574	0.540667	0.607667	0.152	1.48167	0.159333	0.788333	0.686667	0.356333	0.615	0.768667	0.679	0.753	0.413333	0.398333	0.609333	0.666333
08:44:10	8.74	0.783	0.813667	0.787	0.837	0.877667	0.870667	0.879	0.674667	0.535667	0.376333	0.195667	0.281	0.504	0.549	0.883333	0.831667	0.81	0.766333	0.896	0.870667	0.785667	0.776333	0.786667	0.828667	0.485	0.759333	0.914667	0.731667	0.724667	0.716667	0.441667	0.579	0.547333	0.612333	0.152333	1.47133	0.159667	0.795667	0.692333	0.356333	0.622667	0.780667	0.684333	0.755333	0.418333	0.406	0.611333	0.674
08:59:10	8.99	0.803333	0.825667	0.804667	0.850667	0.892333	0.887	0.884333	0.68	0.545	0.378333	0.196	0.290667	0.507333	0.559667	0.892667	0.837667	0.816667	0.757	0.907	0.880667	0.800333	0.786333	0.812	0.839333	0.493	0.769	0.932	0.736	0.738333	0.721	0.447333	0.584	0.552667	0.616667	0.153	1.45933	0.160333	0.815	0.697	0.356333	0.630667	0.793333	0.689333	0.760333	0.432333	0.414667	0.613	0.682
09:14:10	9.24	0.819333	0.843333	0.822	0.879667	0.908333	0.903667	0.921	0.726	0.553667	0.382	0.197	0.299667	0.511333	0.564333	0.911	0.842667	0.829667	0.758333	0.929	0.894	0.809667	0.797	0.849	0.855	0.500667	0.783667	0.952333	0.74	0.754667	0.721667	0.453333	0.587667	0.561667	0.621333	0.153667	1.42867	0.160667	0.820667	0.701333	0.357	0.637667	0.805	0.693667	0.765	0.433667	0.421667	0.614667	0.689
09:29:10	9.49	0.842667	0.863	0.844	0.903	0.928333	0.925	0.925667	0.698	0.561667	0.385	0.197333	0.308	0.515667	0.571667	0.930333	0.851	0.843	0.763333	0.948667	0.908333	0.824	0.806	0.881333	0.87	0.509	0.794333	0.968667	0.745333	0.775333	0.726667	0.458667	0.591	0.57	0.625333	0.154	1.34733	0.161333	0.838667	0.704667	0.357333	0.643	0.818667	0.697333	0.77	0.433	0.429333	0.615333	0.695
09:44:10	9.74	0.873667	0.887333	0.868	0.916667	0.987	0.940667	0.955667	0.702	0.571	0.388	0.198667	0.315667	0.518333	0.578667	0.942333	0.867333	0.857667	0.766667	0.960667	0.926	0.841	0.814	0.921333	0.883667	0.514667	0.815	0.992667	0.75	0.795	0.726333	0.462333	0.592	0.584667	0.628667	0.154667	1.35967	0.162	0.854667	0.708333	0.357667	0.650333	0.827667	0.701	0.776333	0.436667	0.435333	0.616333	0.699667
09:59:10	9.99	0.893333	0.916667	0.897667	0.939667	0.968333	0.964333	0.970667	0.697667	0.58	0.391333	0.199667	0.325667	0.523667	0.591333	0.967	0.868667	0.871	0.770667	0.975667	0.945333	0.862667	0.821	0.953	0.894667	0.520333	0.826333	1.01067	0.756667	0.814333	0.729	0.466667	0.595	0.594667	0.631333	0.155667	1.336	0.163333	0.876667	0.712	0.358	0.656667	0.846333	0.704667	0.781333	0.441	0.442333	0.617667	0.704333
10:14:10	10.24	0.918333	0.943667	0.913	0.961667	0.988333	0.99	0.999	0.719667	0.587333	0.394333	0.2	0.334	0.526667	0.605	1.002	0.887	0.887	0.774667	0.994	0.961667	0.880333	0.83	0.983667	0.909	0.526	0.843667	1.036	0.762333	0.851	0.73	0.471333	0.599	0.605667	0.634667	0.156	1.29567	0.163667	0.896	0.715	0.358	0.661333	0.861333	0.708	0.790667	0.444667	0.448667	0.618333	0.709333
10:29:10	10.49	0.943667	0.963333	0.929333	0.999	1.01533	1.02033	1.02133	0.713	0.596667	0.397	0.201333	0.342667	0.529667	0.618	0.994333	0.901333	0.904667	0.782	1.01233	0.982	0.908667	0.835333	1.01067	0.922667	0.530333	0.859	1.057	0.769667	0.879667	0.730333	0.475	0.602333	0.617	0.638	0.156333	1.27233	0.164667	0.921	0.718	0.358667	0.665333	0.888333	0.710333	0.800667	0.448667	0.455	0.619	0.712333
10:44:10	10.74	0.961	0.977667	0.945	1.014	1.04	1.052	1.04233	0.719333	0.603	0.399667	0.202	0.351667	0.531333	0.621	1.01567	0.918333	0.920667	0.788333	1.03	0.998333	0.929	0.842	1.03233	0.940667	0.536	0.885333	1.07933	0.777	0.905333	0.732333	0.480333	0.608	0.630333	0.640333	0.157333	1.25133	0.165667	0.942667	0.720333	0.359	0.670667	0.911667	0.715	0.808	0.452667	0.461667	0.619667	0.714667
10:59:10	10.99	0.979	0.997333	0.966667	1.042	1.06567	1.07067	1.06467	0.731	0.611	0.402667	0.203	0.361333	0.533667	0.636333	1.03433	0.932	0.938333	0.796667	1.053	1.014	0.959	0.848667	1.05733	0.953333	0.541	0.912	1.10167	0.787333	0.939	0.733	0.484	0.614667	0.643333	0.643	0.158	1.25833	0.166667	0.965333	0.724333	0.359333	0.673	0.939	0.718333	0.816667	0.500333	0.469667	0.620333	0.717333
11:14:10	11.24	1.00233	1.02433	0.983	1.07867	1.09167	1.08933	1.08633	0.744667	0.618	0.406	0.204333	0.370333	0.535667	0.656333	1.056	0.949	0.960667	0.806333	1.078	1.035	0.978333	0.853	1.09033	0.970333	0.544667	0.933667	1.125	0.799	0.965667	0.734333	0.489	0.625667	0.657	0.645667	0.158667	1.273	0.167667	0.997333	0.728	0.359333	0.675333	0.967	0.722333	0.833	0.484	0.476333	0.622667	0.721
11:29:10	11.49	1.017	1.03333	1.004	1.09433	1.11967	1.122	1.108	0.759	0.627	0.408	0.204667	0.378667	0.537333	0.681	1.08267	0.964	0.979	0.814	1.102	1.05633	1.004	0.858667	1.10567	0.993	0.549	0.955667	1.145	0.815667	0.991333	0.735667	0.493667	0.638	0.672667	0.647667	0.16	1.26167	0.169333	1.01167	0.733	0.36	0.678333	0.990333	0.726333	0.846333	0.467	0.482	0.624333	0.724
11:44:10	11.74	1.04467	1.05833	1.013	1.11433	1.141	1.133	1.13	0.775	0.635667	0.410667	0.205667	0.389667	0.539333	0.704	1.1	0.987333	1.003	0.829667	1.12133	1.07533	1.022	0.865667	1.126	1.016	0.553333	0.985667	1.16133	0.831333	1.02033	0.735667	0.498333	0.654667	0.690333	0.650333	0.161	1.24167	0.171333	1.03767	0.738333	0.359667	0.682333	1.00933	0.73	0.864333	0.482	0.488	0.625333	0.727
11:59:10	11.99	1.058	1.07933	1.02567	1.139	1.16167	1.14767	1.14233	0.793667	0.643	0.412667	0.206333	0.398333	0.541333	0.727667	1.12267	1.00633	1.02333	0.842667	1.13933	1.09533	1.04567	0.870667	1.143	1.03767	0.556333	1.01	1.17733	0.848333	1.03533	0.737333	0.504333	0.671667	0.710333	0.653	0.162333	1.24667	0.173667	1.06	0.743	0.360333	0.684333	1.03533	0.735333	0.879333	0.491667	0.494	0.627	0.73
12:14:10	12.24	1.076	1.09367	1.03867	1.15967	1.17867	1.17267	1.16433	0.810333	0.654333	0.415667	0.207333	0.407667	0.544333	0.756667	1.145	1.02767	1.044	0.855	1.153	1.11	1.059	0.877667	1.158	1.06233	0.56	1.03733	1.19833	0.869	1.049	0.739667	0.511333	0.693333	0.732333	0.654	0.163333	1.193	0.175667	1.07767	0.751333	0.360667	0.687	1.05233	0.739667	0.895333	0.491667	0.501	0.628667	0.733
12:29:10	12.49	1.087	1.10467	1.05867	1.17733	1.196	1.18567	1.17633	0.834	0.668	0.418333	0.208333	0.418333	0.549	0.792333	1.16633	1.05567	1.06333	0.874333	1.17433	1.123	1.079	0.884667	1.17533	1.08267	0.562667	1.061	1.21267	0.892	1.071	0.741	0.517	0.714667	0.754	0.656667	0.165	1.203	0.178333	1.09367	0.758667	0.361	0.689667	1.06767	0.745333	0.919	0.518667	0.508667	0.631333	0.735667
12:44:10	12.74	1.104	1.12167	1.07067	1.192	1.209	1.20167	1.19	0.852	0.681	0.420333	0.209333	0.426333	0.550333	0.817333	1.189	1.081	1.07767	0.888333	1.18933	1.138	1.09233	0.890333	1.18933	1.1	0.565	1.07633	1.22167	0.912	1.088	0.743667	0.525	0.735333	0.777	0.659	0.166	1.217	0.180333	1.112	0.767667	0.361333	0.694	1.081	0.751333	0.939333	0.493333	0.516	0.635667	0.739333
12:59:10	12.99	1.12133	1.133	1.08433	1.20567	1.22267	1.216	1.20333	0.873	0.699	0.422333	0.210333	0.436333	0.553333	0.846333	1.20367	1.113	1.09167	0.908333	1.203	1.15033	1.10533	0.898333	1.20433	1.11933	0.567667	1.09533	1.23633	0.937333	1.10433	0.747	0.532333	0.756	0.799333	0.662	0.167333	1.24067	0.185	1.13133	0.778	0.361333	0.697333	1.09433	0.756667	0.96	0.523333	0.521	0.638333	0.743667
13:14:10	13.24	1.13267	1.14767	1.09567	1.21367	1.23367	1.22267	1.21333	0.892333	0.717	0.425	0.211333	0.446333	0.557	0.873667	1.22333	1.136	1.10633	0.931667	1.21933	1.16467	1.11867	0.907	1.21633	1.143	0.570667	1.113	1.24567	0.956333	1.12	0.750667	0.540333	0.775333	0.821667	0.664333	0.168667	1.247	0.188667	1.14	0.789	0.361667	0.702	1.10833	0.762667	0.983333	0.504667	0.526667	0.643	0.747
13:29:10	13.49	1.14667	1.16	1.10933	1.22433	1.243	1.23067	1.222	0.913	0.733667	0.427	0.212333	0.451667	0.558667	0.898333	1.24367	1.161	1.12067	0.951667	1.228	1.17733	1.131	0.915333	1.22433	1.15433	0.573333	1.13567	1.25867	0.979667	1.139	0.755667	0.551	0.795333	0.841667	0.667667	0.169667	1.241	0.193	1.15733	0.8	0.361667	0.706667	1.125	0.769667	1.01	0.501	0.531	0.650667	0.751333
13:44:10	13.74	1.15433	1.16833	1.116	1.23567	1.25567	1.244	1.22967	0.933667	0.754	0.428667	0.213333	0.461	0.563	0.925	1.25567	1.186	1.138	0.973667	1.24233	1.18733	1.14133	0.925333	1.23633	1.17133	0.575	1.15233	1.26567	0.999333	1.152	0.761667	0.561333	0.815333	0.862333	0.670333	0.170667	1.25333	0.198667	1.171	0.812667	0.362	0.712667	1.13567	0.777333	1.03067	0.528	0.535333	0.654333	0.756333
13:59:10	13.99	1.16733	1.17267	1.129	1.24667	1.26267	1.25367	1.23267	0.954	0.779	0.431	0.214333	0.465333	0.569333	0.952667	1.271	1.208	1.14867	0.999667	1.254	1.19267	1.16033	0.936	1.253	1.186	0.578333	1.16533	1.281	1.02033	1.168	0.768667	0.574	0.835667	0.886667	0.673333	0.172333	1.251	0.204667	1.17933	0.822667	0.362333	0.717667	1.15067	0.786	1.05267	0.509	0.539333	0.661	0.76
14:14:10	14.24	1.177	1.18633	1.13833	1.253	1.268	1.26233	1.239	0.973667	0.797	0.432667	0.215	0.470667	0.575	0.980667	1.28833	1.21667	1.16133	1.02733	1.26567	1.20833	1.17233	0.948	1.27433	1.19433	0.581333	1.184	1.29333	1.035	1.18133	0.776	0.589333	0.851667	0.906	0.676333	0.173667	1.24533	0.212667	1.19267	0.834667	0.362667	0.723333	1.162	0.795333	1.071	0.506667	0.543667	0.694667	0.764333
14:29:10	14.49	1.19067	1.198	1.14833	1.26067	1.276	1.267	1.245	0.995	0.820333	0.434667	0.216	0.479667	0.583	1.00033	1.29367	1.23033	1.17533	1.047	1.27667	1.21767	1.185	0.963	1.28267	1.213	0.586333	1.19367	1.30367	1.05633	1.19367	0.785667	0.606	0.867333	0.926	0.68	0.174333	1.24467	0.221333	1.206	0.847667	0.363	0.730333	1.172	0.806333	1.08767	0.502333	0.548	0.703333	0.769333
14:44:10	14.74	1.19833	1.21167	1.158	1.26933	1.284	1.28	1.24933	1.01133	0.834667	0.436667	0.217333	0.485	0.593333	1.02	1.312	1.25633	1.18433	1.07167	1.28633	1.22967	1.19867	0.979667	1.29033	1.222	0.589	1.20767	1.31167	1.07167	1.208	0.793	0.620667	0.884333	0.946	0.683333	0.175333	1.24833	0.231	1.21267	0.862	0.363	0.738667	1.18567	0.818	1.103	0.528667	0.551333	0.711667	0.775
14:59:10	14.99	1.20633	1.21867	1.17067	1.272	1.28867	1.281	1.25967	1.028	0.855667	0.438667	0.218333	0.487667	0.605667	1.04033	1.32367	1.26467	1.19533	1.09167	1.297	1.23833	1.20833	0.993333	1.293	1.23233	0.593	1.22033	1.321	1.08533	1.222	0.805667	0.639667	0.898667	0.966667	0.687	0.176333	1.25533	0.241	1.22333	0.875333	0.363333	0.745667	1.196	0.831667	1.12067	0.526333	0.553667	0.721667	0.78
15:14:10	15.24	1.21333	1.219	1.176	1.27833	1.29467	1.284	1.26333	1.03867	0.874	0.441	0.219333	0.494	0.615667	1.059	1.33	1.281	1.207	1.10767	1.30533	1.24067	1.21533	1.00933	1.298	1.24	0.597333	1.22867	1.326	1.099	1.23033	0.819667	0.658	0.910667	0.984333	0.690667	0.177333	1.26633	0.250667	1.23333	0.89	0.363667	0.753667	1.204	0.844667	1.14233	0.513	0.556667	0.733	0.786
15:29:10	15.49	1.22267	1.223	1.18333	1.28433	1.305	1.29133	1.25933	1.05233	0.892333	0.443	0.220333	0.499333	0.629667	1.077	1.337	1.28667	1.21567	1.123	1.31433	1.24767	1.22833	1.029	1.30667	1.24933	0.602667	1.23967	1.33567	1.11733	1.24267	0.829667	0.678667	0.921	1.00367	0.694667	0.178333	1.274	0.261	1.24067	0.905	0.363667	0.762667	1.21267	0.859333	1.15467	0.525333	0.56	0.744	0.791333
15:44:10	15.74	1.22833	1.233	1.19133	1.29333	1.305	1.29733	1.26967	1.065	0.908667	0.445667	0.221333	0.500333	0.645333	1.09033	1.349	1.294	1.225	1.14	1.32067	1.25133	1.236	1.04967	1.31167	1.261	0.608	1.24567	1.34367	1.125	1.25267	0.841	0.697333	0.941	1.01967	0.698667	0.179333	1.28133	0.271667	1.24867	0.916667	0.364	0.774333	1.22133	0.873	1.16933	0.536667	0.562333	0.757	0.799
15:59:10	15.99	1.235	1.24367	1.20033	1.297	1.30867	1.30567	1.27033	1.074	0.930333	0.447	0.222333	0.509	0.667333	1.107	1.35167	1.30333	1.232	1.154	1.32967	1.25867	1.24433	1.073	1.32133	1.267	0.613667	1.258	1.34833	1.13533	1.26333	0.852667	0.713667	0.952333	1.03667	0.703	0.179667	1.29233	0.283333	1.256	0.930333	0.364333	0.784667	1.231	0.887	1.178	0.520333	0.565667	0.768667	0.807
16:14:10	16.24	1.24467	1.25233	1.20633	1.294	1.31733	1.31233	1.272	1.08267	0.949	0.450667	0.223333	0.515333	0.683333	1.12367	1.362	1.30467	1.24033	1.174	1.339	1.26667	1.25033	1.09267	1.32933	1.27167	0.619667	1.268	1.356	1.145	1.27333	0.864333	0.730667	0.973	1.04933	0.707667	0.181333	1.32533	0.295333	1.26167	0.945333	0.364667	0.794333	1.23667	0.902	1.19	0.549667	0.568	0.783667	0.815333
16:29:10	16.49	1.24967	1.25767	1.212	1.29667	1.32067	1.31167	1.27767	1.09233	0.964	0.453333	0.224667	0.522333	0.707	1.13833	1.364	1.31167	1.245	1.18033	1.34333	1.269	1.25433	1.108	1.33467	1.27433	0.626	1.27133	1.36	1.16033	1.27933	0.880667	0.744	0.979	1.065	0.713	0.182	1.31267	0.308333	1.269	0.959	0.365	0.808667	1.24	0.919333	1.19867	0.515667	0.571	0.798	0.823667
16:44:10	16.74	1.258	1.26	1.21667	1.30733	1.32333	1.31233	1.28033	1.10067	0.982	0.455667	0.225667	0.525	0.729	1.17233	1.37167	1.31933	1.254	1.196	1.34767	1.27733	1.25833	1.127	1.33967	1.285	0.633	1.282	1.36733	1.16833	1.28733	0.892333	0.759	0.995	1.07767	0.717	0.182667	1.30567	0.321	1.274	0.970333	0.365	0.818333	1.24767	0.936333	1.20933	0.514667	0.574667	0.812	0.831333
16:59:10	16.99	1.26067	1.26467	1.22567	1.309	1.33133	1.31667	1.28567	1.108	0.999333	0.458667	0.226667	0.531	0.752	1.17767	1.37267	1.32467	1.26233	1.20933	1.35633	1.28	1.26867	1.14633	1.34867	1.291	0.639667	1.29067	1.37667	1.179	1.29433	0.912667	0.771667	1.00367	1.093	0.723	0.183333	1.32467	0.333	1.28133	0.981333	0.366	0.833667	1.25367	0.952	1.21833	0.516	0.577667	0.828333	0.841667
17:14:10	17.24	1.26933	1.27133	1.234	1.313	1.33333	1.327	1.28367	1.117	1.009	0.461333	0.227667	0.539	0.774667	1.18733	1.38533	1.329	1.27167	1.22667	1.36167	1.28933	1.275	1.16167	1.35433	1.298	0.646	1.30233	1.381	1.188	1.30367	0.921667	0.783	1.01667	1.102	0.729	0.184333	1.34433	0.344667	1.28333	0.992667	0.366	0.846667	1.25933	0.968333	1.22533	0.546	0.580333	0.843	0.852333
17:29:10	17.49	1.27633	1.27867	1.237	1.31	1.33833	1.32567	1.285	1.125	1.02533	0.465	0.228667	0.545	0.797667	1.19633	1.38867	1.33833	1.27933	1.23367	1.36733	1.284	1.28033	1.17733	1.357	1.30233	0.652667	1.30867	1.38433	1.193	1.30867	0.932	0.793667	1.02833	1.11433	0.734333	0.185	1.34633	0.356333	1.288	1.004	0.366333	0.855	1.26333	0.983333	1.23367	0.519333	0.582667	0.856667	0.864
17:44:10	17.74	1.28233	1.28433	1.239	1.316	1.34467	1.333	1.28767	1.13067	1.041	0.468667	0.23	0.549333	0.821	1.20433	1.391	1.339	1.28267	1.24667	1.37267	1.29167	1.28433	1.19067	1.362	1.30133	0.659	1.32133	1.38967	1.20267	1.31467	0.952	0.806333	1.047	1.12867	0.739333	0.186	1.331	0.37	1.292	1.01333	0.366667	0.871333	1.27267	0.996	1.24067	0.530667	0.585667	0.872333	0.875
17:59:10	17.99	1.28167	1.28367	1.24633	1.31733	1.35	1.33633	1.29067	1.13967	1.05333	0.472	0.230667	0.557	0.84	1.215	1.40033	1.34467	1.28633	1.25467	1.381	1.29833	1.292	1.20833	1.367	1.30767	0.665	1.328	1.39467	1.21133	1.32	0.968	0.817667	1.054	1.14533	0.747333	0.186333	1.346	0.382	1.29867	1.02133	0.367	0.886333	1.27867	1.01133	1.25033	0.539667	0.589	0.887	0.886
18:14:10	18.24	1.288	1.29167	1.25067	1.32367	1.35267	1.337	1.29333	1.14567	1.06767	0.475667	0.231333	0.564667	0.868	1.223	1.40667	1.348	1.29467	1.26533	1.385	1.30067	1.29533	1.21833	1.37233	1.31167	0.673	1.33467	1.399	1.21767	1.327	0.975667	0.829333	1.06467	1.15967	0.755667	0.187333	1.34567	0.396	1.30333	1.035	0.367667	0.903	1.281	1.02567	1.26	0.544667	0.592	0.903	0.899667
18:29:10	18.49	1.29367	1.29867	1.254	1.32567	1.35667	1.34567	1.29833	1.15433	1.08067	0.478667	0.231667	0.572333	0.892667	1.22967	1.41367	1.34467	1.30367	1.27467	1.38833	1.30933	1.30067	1.22967	1.37667	1.31867	0.68	1.34	1.40033	1.22667	1.33167	0.995333	0.84	1.07067	1.17133	0.763	0.187333	1.35667	0.407667	1.304	1.04467	0.368	0.917333	1.287	1.041	1.267	0.546333	0.594667	0.915667	0.911
18:44:10	18.74	1.29733	1.305	1.25967	1.33667	1.36367	1.352	1.30933	1.16033	1.09267	0.483333	0.233	0.575667	0.908333	1.241	1.41733	1.35067	1.30967	1.28167	1.39467	1.31433	1.31033	1.24533	1.38233	1.322	0.689333	1.351	1.404	1.23233	1.337	1.00967	0.851	1.083	1.17733	0.772333	0.188333	1.36267	0.420667	1.31533	1.052	0.368	0.935667	1.29533	1.05467	1.27267	0.549	0.596667	0.931	0.924667
18:59:10	18.99	1.304	1.30433	1.26633	1.33433	1.36633	1.35633	1.303	1.166	1.10967	0.488667	0.234	0.585	0.92	1.24733	1.421	1.35533	1.319	1.292	1.40033	1.31767	1.31233	1.25533	1.38567	1.32067	0.696333	1.35533	1.407	1.23733	1.34167	1.023	0.864333	1.094	1.19467	0.780333	0.188667	1.383	0.434	1.32	1.063	0.368667	0.949667	1.30067	1.069	1.283	0.550667	0.599333	0.943	0.935667
19:14:10	19.24	1.309	1.30533	1.26967	1.33567	1.37433	1.35467	1.30833	1.176	1.11933	0.494333	0.234667	0.597	0.937667	1.25433	1.42567	1.36033	1.32467	1.29933	1.402	1.32233	1.31733	1.26533	1.38767	1.32633	0.702333	1.366	1.40933	1.24833	1.345	1.02933	0.876	1.103	1.20333	0.788333	0.189667	1.388	0.447	1.32633	1.06767	0.368667	0.965667	1.30433	1.082	1.28933	0.554333	0.602667	0.957	0.949
19:29:10	19.49	1.31267	1.312	1.27533	1.34233	1.37833	1.36067	1.31167	1.18167	1.13433	0.500333	0.236	0.598333	0.964	1.264	1.43067	1.36033	1.32933	1.307	1.406	1.326	1.32133	1.275	1.39167	1.332	0.710333	1.371	1.409	1.25133	1.35067	1.04167	0.890333	1.10833	1.208	0.796333	0.19	1.39567	0.46	1.32733	1.07733	0.368667	0.979333	1.308	1.09667	1.29933	0.556333	0.605	0.971333	0.962333
19:44:10	19.74	1.31267	1.31533	1.27667	1.34233	1.37667	1.35967	1.31233	1.193	1.142	0.503333	0.236	0.607	0.973333	1.274	1.437	1.36333	1.33367	1.314	1.40433	1.32467	1.322	1.28233	1.39067	1.331	0.721	1.37267	1.412	1.25267	1.35533	1.04833	0.900667	1.10833	1.21167	0.803	0.190333	1.39933	0.474333	1.32833	1.087	0.369333	0.992667	1.31067	1.10933	1.305	0.558	0.606667	0.980667	0.974667
19:59:10	19.99	1.31533	1.318	1.27467	1.344	1.379	1.359	1.316	1.19133	1.15	0.509333	0.237	0.618667	0.988667	1.27767	1.43967	1.36	1.33733	1.315	1.408	1.32667	1.32533	1.294	1.39167	1.336	0.728333	1.375	1.40933	1.25767	1.35733	1.05967	0.909667	1.11367	1.22033	0.812	0.190667	1.40967	0.488	1.33633	1.093	0.369667	1.00867	1.31467	1.119	1.313	0.560333	0.61	0.991	0.987
20:14:10	20.24	1.32467	1.324	1.27933	1.349	1.38267	1.369	1.31533	1.19767	1.16167	0.514333	0.237	0.619333	1.005	1.28667	1.442	1.36933	1.34	1.32233	1.41133	1.32933	1.33233	1.3	1.39833	1.34	0.737333	1.381	1.412	1.26467	1.36233	1.073	0.923333	1.12067	1.23667	0.822333	0.191333	1.413	0.500333	1.33867	1.10233	0.369667	1.026	1.32	1.13433	1.31767	0.561667	0.612	1.002	1
20:29:10	20.49	1.32833	1.33	1.284	1.35033	1.38633	1.365	1.31567	1.20533	1.174	0.52	0.237667	0.631	1.02533	1.29733	1.44667	1.36933	1.345	1.32633	1.41233	1.336	1.33633	1.308	1.40133	1.33933	0.748333	1.38467	1.41367	1.27	1.36633	1.07933	0.935	1.12533	1.23933	0.830667	0.191333	1.416	0.513333	1.33633	1.10633	0.37	1.03767	1.32233	1.14667	1.32333	0.565333	0.615	1.01267	1.009
20:44:10	20.74	1.32733	1.329	1.285	1.34967	1.387	1.37767	1.318	1.21267	1.18667	0.523333	0.238333	0.639	1.03167	1.30333	1.452	1.37667	1.349	1.33133	1.41533	1.33533	1.34	1.31367	1.40467	1.34267	0.757667	1.388	1.41733	1.27367	1.36833	1.09	0.948333	1.12667	1.24667	0.839667	0.192	1.421	0.526667	1.34267	1.111	0.370667	1.04933	1.32567	1.157	1.32967	0.566667	0.617667	1.02167	1.02067
20:59:10	20.99	1.32967	1.32833	1.28467	1.35467	1.389	1.37067	1.31933	1.219	1.195	0.527667	0.238667	0.652	1.04733	1.31067	1.454	1.37367	1.348	1.335	1.413	1.33933	1.334	1.32067	1.40433	1.341	0.765333	1.38767	1.41633	1.27833	1.37133	1.09567	0.955667	1.12833	1.24767	0.847333	0.192667	1.43033	0.537333	1.34233	1.11433	0.370667	1.06467	1.32433	1.168	1.33367	0.569667	0.620333	1.028	1.035
21:14:10	21.24	1.338	1.33933	1.286	1.361	1.39167	1.37733	1.325	1.22033	1.20267	0.531333	0.238667	0.661	1.07267	1.31533	1.45733	1.382	1.351	1.33967	1.41567	1.34333	1.34	1.33	1.409	1.35167	0.775333	1.39233	1.42067	1.281	1.37667	1.10533	0.967	1.133	1.268	0.855	0.193333	1.43333	0.549667	1.345	1.123	0.371333	1.07167	1.32967	1.178	1.33767	0.572	0.622667	1.03767	1.045
21:29:10	21.49	1.33767	1.338	1.28933	1.36133	1.39167	1.375	1.32067	1.22633	1.21233	0.532333	0.239	0.675667	1.082	1.32233	1.46167	1.37933	1.35433	1.342	1.418	1.341	1.34033	1.334	1.411	1.34833	0.786667	1.39233	1.42267	1.282	1.379	1.113	0.979	1.134	1.26933	0.863667	0.193333	1.43567	0.561333	1.34667	1.13167	0.371667	1.088	1.32967	1.18867	1.34033	0.574	0.624667	1.04667	1.054
21:44:10	21.74	1.34867	1.33467	1.29633	1.36333	1.397	1.384	1.32633	1.23667	1.22433	0.533333	0.239333	0.685	1.09433	1.32633	1.46433	1.385	1.35833	1.34767	1.421	1.348	1.34533	1.34433	1.41667	1.35867	0.797	1.39667	1.42533	1.29167	1.38033	1.12367	0.991	1.13767	1.27767	0.872667	0.193667	1.44133	0.572667	1.351	1.135	0.372	1.093	1.33233	1.19833	1.34333	0.576333	0.628	1.055	1.06767
21:59:10	21.99	1.34233	1.33667	1.29733	1.36233	1.39567	1.38533	1.33	1.23733	1.234	0.538	0.24	0.694333	1.10767	1.332	1.47067	1.387	1.35967	1.35	1.42233	1.34633	1.34833	1.34833	1.41833	1.35733	0.804333	1.39733	1.42933	1.29367	1.385	1.133	1.00133	1.135	1.28567	0.880667	0.194	1.45267	0.584333	1.35233	1.14167	0.372667	1.10133	1.33433	1.208	1.34767	0.578	0.63	1.06267	1.077
22:14:10	22.24	1.343	1.341	1.298	1.365	1.399	1.38633	1.33467	1.241	1.24633	0.541333	0.24	0.708333	1.12333	1.337	1.473	1.38867	1.362	1.354	1.424	1.35267	1.35167	1.35467	1.42267	1.36067	0.816	1.399	1.43233	1.296	1.387	1.14133	1.01267	1.141	1.297	0.889	0.194667	1.456	0.594333	1.35333	1.14567	0.372667	1.113	1.33767	1.216	1.34933	0.580333	0.631667	1.06767	1.088
22:29:10	22.49	1.34467	1.34133	1.30167	1.36767	1.40333	1.39633	1.33533	1.24833	1.25133	0.544	0.24	0.723333	1.13767	1.33933	1.477	1.39333	1.363	1.35767	1.426	1.35333	1.35367	1.361	1.423	1.367	0.826333	1.40167	1.43233	1.304	1.392	1.14333	1.02267	1.13967	1.3	0.897	0.195667	1.458	0.604667	1.355	1.152	0.373333	1.125	1.33933	1.22567	1.35133	0.583	0.634667	1.07367	1.09467
22:44:10	22.74	1.349	1.34667	1.30267	1.37367	1.403	1.391	1.33867	1.25067	1.25967	0.551667	0.240333	0.736667	1.15067	1.34533	1.48	1.39467	1.36567	1.36367	1.42833	1.35767	1.35733	1.36933	1.428	1.36667	0.836667	1.40433	1.43667	1.30733	1.39267	1.15467	1.035	1.14233	1.30567	0.904333	0.196	1.467	0.614	1.36067	1.155	0.374667	1.13433	1.34467	1.23467	1.35533	0.585	0.637333	1.081	1.10133
22:59:10	22.99	1.35067	1.35167	1.30733	1.37267	1.40967	1.38833	1.34067	1.25367	1.26867	0.555333	0.240333	0.748	1.16267	1.349	1.482	1.38967	1.367	1.367	1.43	1.36067	1.35533	1.37467	1.43067	1.36767	0.849	1.407	1.438	1.30667	1.39333	1.16367	1.04667	1.14467	1.317	0.912667	0.196333	1.46633	0.622333	1.35833	1.16533	0.375333	1.13933	1.344	1.242	1.35633	0.587667	0.639333	1.08667	1.11133
23:14:10	23.24	1.352	1.34933	1.311	1.37467	1.413	1.39367	1.34833	1.256	1.277	0.564	0.240333	0.758333	1.17367	1.35267	1.48667	1.39667	1.36967	1.37033	1.431	1.364	1.358	1.37767	1.43467	1.37167	0.855333	1.41167	1.43867	1.31967	1.39767	1.17333	1.05767	1.14433	1.32233	0.919333	0.197	1.46933	0.629667	1.36167	1.168	0.376	1.147	1.34667	1.249	1.358	0.588667	0.642	1.09933	1.12133
23:29:10	23.49	1.351	1.35467	1.31367	1.376	1.414	1.39633	1.35	1.263	1.28667	0.570667	0.240667	0.776	1.19067	1.35433	1.488	1.39233	1.37267	1.37267	1.43433	1.366	1.362	1.38267	1.43667	1.37433	0.868	1.41067	1.445	1.31733	1.40033	1.17233	1.068	1.146	1.32767	0.927667	0.197667	1.47733	0.637333	1.36667	1.17167	0.376667	1.15067	1.35	1.255	1.36067	0.591333	0.644333	1.10333	1.12833
[truncated: 10 more columns]

## Sheet: anti-S.A repeat 2_OD600
OD600 measurements
Time	Time(h)	H2O-1	H2O-2	DMSO	WT	ANM	AN8605	AN7513	AN4562	AN6790	AN3501	AN1599	AN7073	AN10600	AN2026	AN10021	AN2553	AN7872	AN0533	AN7061	AN7921	AN8111	AN6788	AN7072	AN2241	AN10295	AN7820	AN6430	AN7923	AN1678	AN8741	AN5609	AN10491	AN4837	AN7919	AN3502	AN10294	AN2025	AN8251	AN8509	AN3280	AN3269	AN3492	AN2036	AN8506	AN9013	AN0148	AN4933	AN3911
00:14:10	0.24	0.104	0.102	0.104	0.106667	0.106667	0.112333	0.120333	0.115333	0.124333	0.106	0.121333	0.110667	0.138	0.116667	0.110333	0.109	0.114333	0.111	0.115333	0.122667	0.109667	0.109	0.113333	0.105333	0.105	0.109333	0.118333	0.107	0.110667	0.128	0.155667	0.121333	0.112333	0.157667	0.12	0.111333	0.155667	0.115	0.116	0.109	0.123	0.105	0.104667	0.115	0.116333	0.109333	0.116333	0.134667
00:29:10	0.49	0.106	0.103333	0.106	0.108333	0.109	0.116	0.127	0.12	0.13	0.108667	0.132333	0.112333	0.151667	0.121333	0.111667	0.112333	0.118667	0.116333	0.12	0.127	0.112	0.112	0.117	0.108	0.107	0.113	0.118333	0.108667	0.112667	0.131333	0.164	0.126667	0.113667	0.173	0.124333	0.117	0.162333	0.119333	0.116667	0.110333	0.122667	0.107	0.106	0.118667	0.120333	0.112	0.119	0.138667
00:44:10	0.74	0.109667	0.106333	0.109667	0.112	0.112333	0.120333	0.133	0.124667	0.134	0.113333	0.128667	0.116333	0.172667	0.126667	0.114333	0.115333	0.121667	0.122	0.122667	0.131333	0.115667	0.116333	0.12	0.112667	0.11	0.115333	0.121333	0.110667	0.115	0.134667	0.170333	0.128333	0.115	0.186	0.130667	0.119333	0.161	0.12	0.119333	0.112333	0.123667	0.109667	0.108	0.119	0.122667	0.114333	0.120667	0.145
00:59:10	0.99	0.115333	0.111	0.115667	0.117667	0.118	0.124333	0.139333	0.13	0.133333	0.118	0.136333	0.120667	0.172667	0.134	0.120333	0.12	0.129333	0.127	0.127	0.136	0.121	0.121	0.124	0.118333	0.113333	0.118333	0.126	0.112	0.118667	0.138	0.174	0.134333	0.119	0.188667	0.133667	0.124	0.159667	0.126333	0.122667	0.117333	0.125	0.111	0.112667	0.124667	0.128667	0.118	0.122333	0.143
01:14:10	1.24	0.124333	0.117333	0.125667	0.125667	0.127667	0.131	0.145667	0.134667	0.135333	0.123	0.141667	0.129	0.177667	0.139333	0.128	0.126	0.135	0.134	0.132	0.139	0.127333	0.128333	0.131333	0.129	0.117333	0.124	0.132667	0.114	0.123667	0.145	0.186	0.139667	0.124667	0.187667	0.142	0.127667	0.161333	0.132	0.129	0.123333	0.129667	0.115333	0.118	0.130667	0.135333	0.123333	0.124667	0.149333
01:29:10	1.49	0.137667	0.127	0.139333	0.137333	0.141	0.139667	0.160667	0.138667	0.137667	0.127667	0.148667	0.142	0.193	0.149	0.139	0.138333	0.144667	0.145333	0.141333	0.146	0.137667	0.138333	0.140333	0.143333	0.124	0.131667	0.14	0.116	0.131667	0.153667	0.195667	0.148	0.133	0.195667	0.152333	0.134	0.164	0.141667	0.137	0.132	0.133333	0.122333	0.127	0.137667	0.143667	0.129667	0.126667	0.154
01:44:10	1.74	0.153	0.14	0.157	0.152	0.159	0.150333	0.177333	0.142333	0.140667	0.133	0.158667	0.154333	0.211667	0.162	0.152667	0.150667	0.156667	0.158333	0.153667	0.154667	0.144667	0.149	0.150333	0.162333	0.132333	0.141333	0.152	0.117667	0.140333	0.163	0.205	0.157667	0.145333	0.202667	0.161667	0.142333	0.165333	0.153667	0.148667	0.142333	0.137667	0.132667	0.138333	0.151667	0.156333	0.139667	0.128667	0.165
01:59:10	1.99	0.174	0.156	0.178333	0.172667	0.186	0.165333	0.196667	0.15	0.144	0.14	0.172	0.172333	0.230667	0.178	0.17	0.172	0.177667	0.175667	0.169	0.166667	0.155667	0.165333	0.163667	0.188667	0.144667	0.154667	0.165333	0.119333	0.154333	0.174	0.215667	0.171333	0.165667	0.210667	0.175333	0.152333	0.167	0.168333	0.163	0.156667	0.143667	0.145333	0.153	0.17	0.174667	0.149667	0.13	0.173667
02:14:10	2.24	0.197667	0.176333	0.202	0.194	0.224667	0.184667	0.221333	0.159	0.148	0.15	0.188667	0.190333	0.251	0.196667	0.19	0.187333	0.186	0.195	0.190333	0.18	0.167667	0.184667	0.179	0.220333	0.162	0.171	0.182333	0.121	0.168333	0.201333	0.225667	0.188333	0.184667	0.222333	0.192	0.165667	0.169	0.189667	0.179333	0.174	0.152667	0.162	0.17	0.192	0.2	0.166	0.132333	0.187333
02:29:10	2.49	0.224667	0.2	0.227333	0.221	0.270333	0.205667	0.248333	0.165667	0.153	0.161333	0.203	0.217667	0.273333	0.221	0.211667	0.209	0.224	0.222667	0.214667	0.197	0.196	0.209	0.196333	0.254667	0.184333	0.193333	0.213667	0.123	0.188333	0.218333	0.236	0.212333	0.220667	0.238	0.213333	0.182667	0.17	0.211333	0.197667	0.194	0.162667	0.182333	0.191333	0.213	0.232	0.179333	0.134	0.201
02:44:10	2.74	0.256	0.227667	0.255667	0.251	0.318	0.229	0.278333	0.175	0.159	0.176667	0.259667	0.243333	0.303667	0.244333	0.242333	0.232667	0.253667	0.252667	0.239333	0.216333	0.193667	0.234667	0.218667	0.290333	0.212	0.216667	0.228	0.125333	0.207667	0.243333	0.244667	0.231333	0.265	0.257667	0.234333	0.203	0.171333	0.234333	0.220667	0.229	0.176333	0.206333	0.227	0.226	0.272	0.197667	0.136333	0.219333
02:59:10	2.99	0.287667	0.259667	0.283667	0.290667	0.368333	0.255	0.306667	0.187	0.166333	0.196333	0.235333	0.274	0.336333	0.267333	0.284	0.269	0.296	0.304333	0.266	0.234333	0.208333	0.265333	0.238333	0.325333	0.246	0.241667	0.281333	0.127667	0.25	0.285333	0.256333	0.303333	0.314667	0.278333	0.260333	0.225333	0.173667	0.272333	0.247667	0.251	0.194	0.232	0.260667	0.275333	0.318	0.243333	0.138	0.233
03:14:10	3.24	0.320667	0.292	0.315	0.330333	0.413667	0.275333	0.332	0.200667	0.174333	0.221667	0.284	0.336333	0.367667	0.364667	0.426667	0.349667	0.339333	0.336333	0.294	0.256667	0.227667	0.297667	0.259	0.360667	0.279333	0.27	0.325	0.129667	0.269333	0.279333	0.266667	0.433333	0.367333	0.299667	0.344667	0.248	0.176333	0.326667	0.309333	0.286	0.215667	0.258333	0.310667	0.342333	0.345333	0.242	0.141	0.275
03:29:10	3.49	0.353667	0.325333	0.350333	0.368	0.454667	0.300667	0.365667	0.213333	0.185	0.246	0.307	0.466667	0.398	0.465	0.532	0.478667	0.407333	0.389	0.321667	0.284333	0.239667	0.393333	0.285	0.389667	0.313333	0.303333	0.450333	0.132667	0.312667	0.405333	0.279667	0.468333	0.407333	0.324	0.414	0.270667	0.179	0.337667	0.409667	0.356333	0.24	0.287667	0.352333	0.385	0.391667	0.256	0.143667	0.273667
03:44:10	3.74	0.388	0.360667	0.382	0.418333	0.491333	0.323	0.389667	0.227667	0.195333	0.275667	0.403333	0.515333	0.425667	0.523333	0.549667	0.511333	0.468333	0.420333	0.351333	0.310333	0.264667	0.440333	0.329	0.427	0.343667	0.332	0.491667	0.136	0.385	0.458667	0.290667	0.541333	0.454333	0.347667	0.434667	0.297	0.182	0.411333	0.429667	0.438	0.267667	0.319	0.445333	0.481333	0.436667	0.286333	0.147	0.449667
03:59:10	3.99	0.419667	0.398	0.413	0.457667	0.532333	0.346	0.411667	0.239667	0.207	0.306	0.437	0.533667	0.454667	0.565667	0.553667	0.554	0.513667	0.447333	0.377333	0.338667	0.271333	0.5	0.378667	0.460667	0.374333	0.367	0.524667	0.139333	0.454667	0.410333	0.304	0.533667	0.48	0.368333	0.455667	0.325	0.185	0.447	0.496333	0.479667	0.293667	0.352	0.508333	0.536667	0.506	0.340667	0.150333	0.586333
04:14:10	4.24	0.458333	0.432333	0.446667	0.495	0.568333	0.366667	0.431333	0.252	0.218667	0.332	0.483	0.553667	0.485333	0.583667	0.568333	0.573667	0.532667	0.468667	0.401	0.361333	0.334	0.589667	0.461667	0.500333	0.398	0.403	0.534	0.142667	0.493	0.389333	0.346667	0.538333	0.51	0.389667	0.485667	0.349	0.188667	0.479	0.500333	0.513	0.321333	0.385333	0.562667	0.565	0.527	0.442	0.154667	0.728667
04:29:10	4.49	0.500667	0.466	0.488667	0.522667	0.602333	0.388	0.449667	0.265	0.230333	0.357	0.539	0.572	0.506	0.578	0.583667	0.596	0.543333	0.497333	0.424667	0.381667	0.357	0.638	0.536333	0.532333	0.425333	0.424667	0.564	0.147333	0.524	0.391333	0.354	0.519	0.538667	0.411	0.528333	0.378	0.192667	0.507667	0.483333	0.55	0.35	0.415333	0.601667	0.580667	0.528333	0.501333	0.159333	0.78
04:44:10	4.74	0.533667	0.502667	0.523667	0.554	0.631333	0.406333	0.471333	0.276	0.241333	0.385333	0.600333	0.597667	0.529	0.585333	0.588667	0.61	0.555	0.522333	0.446333	0.394	0.393667	0.664	0.572	0.569333	0.462333	0.444	0.592667	0.151333	0.571	0.384333	0.438333	0.513	0.579667	0.427333	0.576333	0.402	0.197	0.516333	0.561667	0.569667	0.377667	0.446667	0.634	0.597	0.580667	0.562	0.165667	0.918333
04:59:10	4.99	0.566667	0.535667	0.546	0.574667	0.649	0.428667	0.488333	0.292	0.251	0.409	0.669	0.617667	0.546333	0.592667	0.59	0.623	0.582333	0.538	0.463667	0.414	0.488333	0.688	0.576667	0.592667	0.488667	0.461333	0.605667	0.156667	0.585667	0.581667	0.418667	0.543333	0.607	0.444	0.545	0.424333	0.201	0.564667	0.566	0.586333	0.399667	0.479333	0.663667	0.597333	0.598667	0.610333	0.172667	1.009
05:14:10	5.24	0.595	0.563667	0.573	0.593667	0.674333	0.445667	0.503	0.309333	0.265333	0.436667	0.709	0.635333	0.566333	0.61	0.593	0.627	0.603667	0.569667	0.487	0.429	0.530667	0.705	0.590333	0.621333	0.517	0.482333	0.62	0.162667	0.596	0.533333	0.435	0.567333	0.622	0.46	0.589667	0.445333	0.205	0.587	0.577	0.606	0.419	0.511333	0.669	0.620667	0.581667	0.597333	0.182333	1.088
05:29:10	5.49	0.621	0.586667	0.601	0.608667	0.694333	0.464	0.518667	0.326	0.278	0.460333	0.708333	0.651667	0.584333	0.621333	0.608333	0.642	0.629333	0.582667	0.506	0.441	0.534667	0.696333	0.603667	0.647	0.536	0.496333	0.632	0.168	0.616667	0.559667	0.418667	0.576	0.636333	0.474	0.569667	0.467333	0.209	0.580333	0.601333	0.616667	0.437	0.536667	0.696	0.615333	0.6	0.605333	0.193667	1.14167
05:44:10	5.74	0.645333	0.612	0.624333	0.627	0.715667	0.474333	0.530667	0.341667	0.290333	0.485333	0.682333	0.660667	0.601	0.637	0.628333	0.665333	0.658	0.597333	0.522667	0.452333	0.532333	0.717333	0.615667	0.674667	0.55	0.508	0.643	0.173	0.639667	0.581	0.452	0.596	0.647667	0.487667	0.599333	0.483	0.213	0.594667	0.607667	0.63	0.451	0.564333	0.705	0.662333	0.611333	0.565667	0.206333	1.272
05:59:10	5.99	0.668667	0.633	0.647	0.641	0.734333	0.486333	0.542333	0.359333	0.305333	0.509	0.649667	0.673667	0.616667	0.654333	0.649667	0.689	0.681	0.613	0.537333	0.460667	0.575	0.741333	0.623	0.693	0.563667	0.518	0.654667	0.179	0.659	0.521667	0.516	0.613	0.660667	0.502	0.596	0.499	0.216333	0.604	0.626	0.641	0.466	0.586	0.726667	0.671333	0.629667	0.554667	0.220333	1.32333
06:14:10	6.24	0.689	0.652333	0.665	0.654	0.751667	0.494667	0.552333	0.376333	0.319333	0.535667	0.585333	0.684667	0.629333	0.673	0.664667	0.714667	0.711	0.62	0.547667	0.467333	0.614667	0.764	0.644	0.71	0.571	0.529667	0.657333	0.185333	0.675667	0.555333	0.462667	0.626667	0.659667	0.513	0.6	0.516333	0.220667	0.616667	0.633	0.652667	0.477667	0.605667	0.738	0.677	0.633333	0.566333	0.234667	1.44467
06:29:10	6.49	0.698	0.663	0.683	0.662667	0.766667	0.506333	0.562	0.393667	0.333333	0.559	0.513333	0.695	0.641	0.687667	0.677333	0.725667	0.735333	0.634333	0.558	0.473333	0.621333	0.784667	0.666667	0.720667	0.584333	0.539667	0.674	0.192	0.680667	0.583667	0.472333	0.638667	0.668333	0.524667	0.605667	0.533667	0.224333	0.625667	0.642	0.663667	0.489333	0.619667	0.750333	0.687	0.639667	0.581	0.250333	1.41
06:44:10	6.74	0.710667	0.684	0.692333	0.671667	0.776	0.514333	0.569333	0.41	0.347333	0.581333	0.498667	0.697667	0.651667	0.701667	0.688667	0.735667	0.753	0.65	0.569	0.478667	0.641	0.804	0.693	0.731333	0.590667	0.547333	0.676333	0.198	0.692667	0.62	0.482333	0.653333	0.674667	0.537	0.608333	0.546	0.228	0.638667	0.650667	0.673333	0.499333	0.638333	0.755	0.699333	0.651333	0.592667	0.266333	1.339
06:59:10	6.99	0.728667	0.693333	0.705667	0.68	0.789	0.518333	0.576333	0.424667	0.363667	0.596	0.509667	0.7	0.660667	0.712667	0.701333	0.743	0.767333	0.651667	0.573333	0.483333	0.64	0.807	0.722	0.742667	0.590667	0.553	0.682667	0.205333	0.700333	0.620667	0.491333	0.666333	0.663333	0.549	0.616667	0.562333	0.232	0.647333	0.658667	0.684667	0.51	0.655333	0.764333	0.709	0.655	0.608667	0.284333	1.34667
07:14:10	7.24	0.738	0.708	0.713333	0.682	0.799667	0.525333	0.582333	0.437	0.376333	0.606	0.536	0.698667	0.669333	0.716333	0.709	0.753667	0.775333	0.661333	0.583333	0.488	0.647667	0.814	0.748333	0.752	0.59	0.555333	0.685667	0.212667	0.711	0.639667	0.499333	0.677667	0.668333	0.558	0.620667	0.573	0.235667	0.658667	0.662333	0.688667	0.521	0.670333	0.771667	0.722667	0.656667	0.622	0.302667	1.371
07:29:10	7.49	0.749	0.717	0.731667	0.685	0.813	0.532667	0.588	0.450667	0.390333	0.617	0.558	0.701	0.676667	0.721667	0.720667	0.759333	0.779667	0.667	0.591333	0.493333	0.666	0.825333	0.777333	0.765	0.589667	0.558	0.67	0.22	0.729	0.64	0.509333	0.689667	0.665333	0.569	0.629	0.586333	0.239667	0.668333	0.675	0.689667	0.53	0.681667	0.778	0.735333	0.669667	0.659667	0.321333	1.39667
07:44:10	7.74	0.764333	0.733667	0.737333	0.687	0.821667	0.539333	0.593333	0.462667	0.401333	0.625667	0.575333	0.704667	0.685	0.726	0.728333	0.763333	0.782	0.673333	0.595	0.499	0.689333	0.834333	0.801667	0.784	0.59	0.563	0.673	0.228	0.75	0.654	0.517333	0.707333	0.689667	0.577	0.633333	0.595667	0.243333	0.676333	0.676667	0.689667	0.539	0.694333	0.784333	0.742	0.679333	0.681333	0.339667	1.447
07:59:10	7.99	0.779	0.750667	0.749333	0.688667	0.837	0.545	0.597333	0.473667	0.414667	0.636667	0.589333	0.710333	0.689667	0.727667	0.740333	0.777	0.784667	0.678667	0.618667	0.503667	0.718333	0.855	0.817333	0.799667	0.59	0.569333	0.669667	0.236	0.758667	0.673333	0.526	0.717333	0.692	0.586	0.639333	0.606	0.247333	0.685333	0.675	0.691	0.548	0.702	0.791	0.733667	0.711667	0.702333	0.357	1.467
08:14:10	8.24	0.798333	0.765667	0.767667	0.691667	0.847667	0.551667	0.601333	0.484333	0.426667	0.642333	0.604333	0.718667	0.694	0.731667	0.749667	0.789333	0.792667	0.680333	0.635667	0.509667	0.731667	0.869	0.836333	0.814667	0.591333	0.572667	0.682333	0.244	0.768667	0.682667	0.535333	0.726667	0.684	0.594	0.644667	0.617667	0.250333	0.688667	0.664	0.698333	0.556667	0.711667	0.808333	0.738	0.706	0.720667	0.372333	1.47167
08:29:10	8.49	0.820333	0.785	0.782667	0.694	0.854667	0.559	0.604667	0.495333	0.438333	0.647333	0.62	0.726	0.697	0.737667	0.761333	0.806333	0.796333	0.685	0.625333	0.516	0.748333	0.879	0.841333	0.827333	0.595667	0.579333	0.74	0.251667	0.769333	0.691	0.542667	0.737333	0.695667	0.601	0.649333	0.627333	0.254667	0.693667	0.669667	0.705667	0.563	0.719667	0.821667	0.748	0.701667	0.741333	0.386333	1.457
08:44:10	8.74	0.839	0.806667	0.791	0.699667	0.863333	0.566667	0.608	0.505	0.45	0.649667	0.627333	0.732333	0.700333	0.740667	0.775	0.812667	0.801	0.688667	0.615667	0.522333	0.763	0.897667	0.847333	0.840333	0.601667	0.583667	0.7	0.259667	0.785333	0.697667	0.549667	0.745	0.701333	0.607667	0.653667	0.638	0.258333	0.694333	0.680333	0.715	0.57	0.729333	0.838333	0.754333	0.725333	0.760333	0.399333	1.41867
08:59:10	8.99	0.847667	0.833333	0.808	0.701333	0.875333	0.574333	0.611333	0.514667	0.462667	0.651	0.634	0.740333	0.702667	0.746667	0.787333	0.830333	0.815333	0.688333	0.618667	0.527333	0.781	0.911	0.855333	0.854333	0.604333	0.592667	0.745667	0.268333	0.795333	0.703333	0.556	0.756667	0.699333	0.613333	0.658	0.644	0.262	0.700333	0.673	0.734333	0.576667	0.739333	0.856667	0.758667	0.739333	0.773667	0.410667	1.38867
09:14:10	9.24	0.867	0.849333	0.827	0.708333	0.884333	0.584	0.614333	0.524	0.473	0.653	0.641333	0.752667	0.707	0.754667	0.803	0.842333	0.822667	0.689667	0.621	0.531	0.801667	0.934333	0.867333	0.867	0.608333	0.601333	0.772333	0.276	0.810667	0.711333	0.563333	0.765667	0.714667	0.619667	0.663	0.651	0.266	0.703333	0.681	0.75	0.582333	0.748667	0.872667	0.779333	0.724333	0.790333	0.421	1.35433
09:29:10	9.49	0.878333	0.863667	0.843667	0.717667	0.895	0.59	0.617667	0.532667	0.485667	0.655333	0.648333	0.772333	0.709333	0.763	0.815333	0.859333	0.829	0.69	0.632	0.535	0.823667	0.945	0.863667	0.88	0.612667	0.612333	0.817667	0.284	0.825	0.715333	0.57	0.777333	0.741333	0.625333	0.666667	0.658333	0.269667	0.706	0.682667	0.764333	0.588	0.760333	0.89	0.813667	0.767	0.802	0.431	1.30933
09:44:10	9.74	0.883667	0.886333	0.855333	0.723333	0.907	0.598	0.621	0.54	0.496	0.657667	0.646667	0.79	0.713333	0.768333	0.828667	0.877333	0.839333	0.692667	0.636333	0.539	0.851667	0.959	0.865667	0.893333	0.621	0.625	0.806	0.293	0.84	0.72	0.576667	0.786	0.764667	0.631667	0.670667	0.663	0.273333	0.708	0.708667	0.778667	0.593333	0.769667	0.908667	0.831	0.758667	0.809333	0.440333	1.27133
09:59:10	9.99	0.911667	0.908333	0.874333	0.734	0.917667	0.608667	0.624333	0.546667	0.507	0.66	0.651667	0.812333	0.718333	0.778667	0.849667	0.894333	0.857333	0.695	0.643	0.542	0.879	0.980667	0.878	0.917333	0.629667	0.636667	0.844333	0.301667	0.855333	0.723667	0.583	0.796	0.803333	0.636667	0.675333	0.671333	0.277	0.709667	0.714	0.795667	0.597667	0.782667	0.931667	0.875	0.777	0.821667	0.45	1.22567
10:14:10	10.24	0.927	0.936667	0.889667	0.746333	0.93	0.616	0.628667	0.552667	0.517667	0.660333	0.654333	0.841	0.723	0.792	0.867667	0.915	0.868333	0.697333	0.647333	0.543667	0.896	0.995333	0.883667	0.943667	0.641	0.653	0.865667	0.31	0.87	0.731	0.587667	0.808	0.834333	0.640333	0.679667	0.676667	0.282	0.711333	0.727333	0.811	0.601667	0.793	0.949333	0.894	0.789	0.828	0.459	1.235
10:29:10	10.49	0.943333	0.963	0.910667	0.756667	0.942	0.624667	0.634333	0.558	0.527667	0.666667	0.659333	0.871	0.728	0.806333	0.878667	0.944333	0.885667	0.700667	0.655667	0.547	0.921333	1.018	0.891667	0.960333	0.652333	0.673667	0.893333	0.318333	0.891	0.752	0.593333	0.819667	0.868333	0.646333	0.685333	0.682333	0.284333	0.712667	0.732667	0.849	0.605	0.805333	0.970667	0.911	0.776333	0.842	0.468667	1.19633
10:44:10	10.74	0.974333	0.985333	0.929	0.766333	0.959	0.638	0.640333	0.563333	0.537	0.667333	0.666667	0.905333	0.733333	0.82	0.897333	0.961667	0.904333	0.704333	0.664333	0.549	0.941667	1.04367	0.906	0.987333	0.665	0.696	0.916667	0.326667	0.902667	0.729667	0.599667	0.829667	0.889	0.648333	0.692	0.689333	0.287667	0.713667	0.736333	0.875333	0.608667	0.817	0.99	0.939	0.788	0.852333	0.477333	1.19733
10:59:10	10.99	0.989667	1.00467	0.946333	0.778	0.972333	0.648	0.648333	0.567667	0.545333	0.674333	0.671	0.933667	0.74	0.841333	0.925667	0.986	0.929667	0.709333	0.675	0.551667	0.959333	1.07233	0.916667	1.006	0.681333	0.720333	0.939	0.334667	0.922	0.734	0.604	0.843	0.918333	0.652	0.700333	0.694667	0.291667	0.714667	0.75	0.897	0.611333	0.829333	1.013	0.955	0.806333	0.864	0.487667	1.179
11:14:10	11.24	0.994	1.026	0.963	0.793333	0.989667	0.661	0.655333	0.573	0.555333	0.676667	0.675667	0.963667	0.747	0.864333	0.96	1.00967	0.955667	0.714333	0.693333	0.554333	0.971	1.09567	0.934	1.024	0.7	0.749333	0.964667	0.342667	0.942333	0.750333	0.607667	0.856	0.953	0.656333	0.709333	0.700333	0.295	0.717333	0.776	0.924667	0.613667	0.842	1.03333	0.976667	0.819333	0.874667	0.496667	1.19033
11:29:10	11.49	1.01233	1.04333	0.978333	0.806333	1.00267	0.672667	0.665667	0.577667	0.564667	0.678667	0.679667	0.988333	0.754667	0.888333	0.981	1.03667	0.972	0.725333	0.708667	0.556	0.986667	1.11867	0.953333	1.04	0.719	0.776667	0.984333	0.350667	0.957667	0.747667	0.612667	0.869333	0.977333	0.661333	0.719333	0.707333	0.298667	0.72	0.797667	0.960333	0.616667	0.855	1.05267	1.001	0.828	0.891333	0.507667	1.17733
11:44:10	11.74	1.02033	1.06133	0.994333	0.821	1.01433	0.690333	0.676	0.581333	0.572333	0.68	0.690333	1.00633	0.763	0.914667	1.00467	1.06033	0.993667	0.735	0.715667	0.558667	1.00067	1.14367	0.972	1.05467	0.746667	0.81	1.01033	0.357667	0.978333	0.744333	0.616333	0.882333	1.00767	0.664	0.728	0.711667	0.301333	0.723	0.819	0.987667	0.618667	0.869333	1.07433	1.02333	0.839	0.904333	0.518	1.17733
11:59:10	11.99	1.03833	1.07767	1.008	0.835667	1.03267	0.708333	0.689	0.585667	0.581	0.682	0.688667	1.03267	0.774667	0.940333	1.02833	1.081	1.023	0.749667	0.739	0.560667	1.01333	1.162	0.996333	1.06567	0.778667	0.853667	1.032	0.364667	0.996667	0.751667	0.621	0.897333	1.02833	0.668333	0.743333	0.717	0.305333	0.725333	0.851667	1.01833	0.621	0.881667	1.08767	1.049	0.850333	0.918333	0.528	1.17733
12:14:10	12.24	1.047	1.092	1.01533	0.849333	1.04933	0.727333	0.702333	0.589667	0.587667	0.684333	0.692667	1.05767	0.788	0.967333	1.04967	1.10033	1.047	0.768	0.761	0.563333	1.024	1.18367	1.02367	1.08	0.815	0.881333	1.04633	0.370667	1.01267	0.751333	0.623333	0.915	1.05067	0.674667	0.759333	0.723333	0.308333	0.73	0.873333	1.047	0.622	0.895	1.10867	1.06833	0.864667	0.926667	0.537333	1.19667
12:29:10	12.49	1.05733	1.10333	1.02733	0.864667	1.06733	0.751333	0.721	0.593	0.596	0.686667	0.699333	1.076	0.802667	0.996667	1.07233	1.12033	1.07333	0.788333	0.791333	0.568333	1.03933	1.205	1.052	1.09033	0.842	0.912	1.06533	0.377333	1.03967	0.756333	0.627667	0.932	1.067	0.679	0.771667	0.727667	0.311333	0.735	0.900667	1.076	0.624	0.907	1.12333	1.08433	0.880333	0.939	0.546	1.198
12:44:10	12.74	1.06133	1.11433	1.03967	0.879667	1.08333	0.773333	0.739	0.596667	0.600667	0.691333	0.708	1.09133	0.819	1.021	1.09467	1.14133	1.09533	0.809667	0.818333	0.572667	1.05167	1.21733	1.07467	1.112	0.874667	0.939333	1.08367	0.382333	1.05933	0.768333	0.629667	0.952333	1.085	0.685667	0.792667	0.729	0.314333	0.74	0.923	1.10133	0.626	0.924333	1.134	1.10367	0.897333	0.957667	0.554333	1.207
12:59:10	12.99	1.07433	1.13133	1.049	0.896	1.09733	0.792667	0.756667	0.598667	0.607333	0.694667	0.715667	1.109	0.839333	1.04267	1.11567	1.161	1.11767	0.831	0.845667	0.579	1.06733	1.24367	1.09567	1.12067	0.905	0.958333	1.10167	0.387667	1.078	0.787667	0.632667	0.968	1.10033	0.692	0.816333	0.736333	0.317667	0.746667	0.940333	1.12333	0.628333	0.938667	1.151	1.119	0.911333	0.975667	0.563333	1.22533
13:14:10	13.24	1.084	1.14133	1.058	0.909	1.107	0.812	0.775	0.602	0.613667	0.698333	0.726	1.12633	0.864333	1.065	1.13433	1.17533	1.13567	0.850333	0.871	0.587	1.08133	1.26	1.11433	1.135	0.931333	0.983667	1.11533	0.391333	1.09667	0.778667	0.636	0.986667	1.113	0.699	0.843	0.742333	0.320667	0.755667	0.957	1.14267	0.629333	0.952667	1.16233	1.131	0.928667	0.992667	0.570667	1.24
13:29:10	13.49	1.09733	1.14933	1.06733	0.923	1.11667	0.833667	0.791667	0.604	0.619	0.707667	0.738	1.13933	0.888667	1.08333	1.14467	1.18833	1.153	0.872333	0.891333	0.594333	1.09133	1.266	1.13267	1.14833	0.954	1.00533	1.13	0.397	1.123	0.79	0.638	1.00367	1.12567	0.706	0.868667	0.747333	0.323667	0.764	0.976333	1.16433	0.631667	0.966667	1.173	1.14433	0.944333	1.00933	0.578667	1.24167
13:44:10	13.74	1.09567	1.15833	1.08033	0.939333	1.127	0.85	0.812333	0.607333	0.624333	0.716667	0.75	1.152	0.917	1.10267	1.16233	1.20433	1.17033	0.893333	0.917667	0.604667	1.11133	1.27933	1.14733	1.156	0.979333	1.02633	1.137	0.400333	1.13767	0.793667	0.641	1.02133	1.14333	0.715	0.901	0.755667	0.326333	0.774667	0.986333	1.18533	0.633	0.981667	1.18767	1.15467	0.962333	1.03	0.583667	1.255
13:59:10	13.99	1.10933	1.16633	1.088	0.951	1.14	0.869333	0.830333	0.609333	0.629667	0.716	0.761	1.16633	0.945333	1.11933	1.17767	1.22367	1.18967	0.916667	0.939333	0.616667	1.12167	1.291	1.164	1.17133	1.008	1.045	1.14833	0.404333	1.15767	0.799333	0.643333	1.04033	1.15267	0.723667	0.927333	0.763333	0.329	0.785	0.999	1.19767	0.634667	0.996333	1.19933	1.167	0.979667	1.049	0.590667	1.26333
14:14:10	14.24	1.117	1.17867	1.097	0.966	1.14833	0.884667	0.85	0.612333	0.634333	0.730333	0.776333	1.18	0.974333	1.129	1.194	1.237	1.20733	0.936	0.961	0.628667	1.136	1.30667	1.17967	1.187	1.02967	1.06767	1.16	0.407333	1.17267	0.809667	0.646333	1.061	1.16533	0.732667	0.952	0.770667	0.331333	0.797667	1.009	1.21067	0.637	1.01267	1.20867	1.17933	0.999	1.07733	0.597333	1.276
14:29:10	14.49	1.12333	1.188	1.108	0.981333	1.15667	0.9	0.871333	0.615333	0.638	0.739	0.799667	1.188	1.00067	1.14767	1.20767	1.25033	1.218	0.954	0.985667	0.639333	1.14933	1.31367	1.19267	1.19533	1.052	1.08167	1.174	0.412333	1.19533	0.834667	0.649	1.08	1.17833	0.742333	0.974333	0.777667	0.333667	0.808333	1.021	1.22567	0.638333	1.02467	1.22167	1.188	1.018	1.105	0.604333	1.287
14:44:10	14.74	1.13133	1.2	1.11467	0.989333	1.16333	0.914	0.893333	0.618667	0.642667	0.773667	0.822	1.199	1.02333	1.15667	1.22133	1.25967	1.234	0.969667	1.004	0.654667	1.163	1.31967	1.202	1.20867	1.068	1.10067	1.179	0.416	1.19967	0.837333	0.651	1.09567	1.19033	0.752	0.996667	0.785667	0.336333	0.82	1.03	1.23533	0.64	1.03667	1.23267	1.19767	1.03633	1.12167	0.611	1.29667
14:59:10	14.99	1.13667	1.20767	1.12233	1.00167	1.17067	0.93	0.913333	0.620667	0.647	0.775667	0.847333	1.21267	1.04833	1.17467	1.232	1.26767	1.24533	0.983333	1.02	0.672667	1.17233	1.32833	1.218	1.22067	1.092	1.11367	1.19	0.419333	1.222	0.853	0.654667	1.10867	1.201	0.764667	1.02	0.795667	0.338667	0.832667	1.03833	1.24233	0.642333	1.05367	1.24067	1.208	1.05267	1.13967	0.614	1.30267
15:14:10	15.24	1.147	1.214	1.13367	1.012	1.17667	0.941333	0.931	0.624667	0.651333	0.785333	0.874	1.21867	1.068	1.18567	1.241	1.27467	1.259	0.995333	1.038	0.688	1.184	1.33033	1.23233	1.22433	1.11067	1.12567	1.201	0.423333	1.23533	0.866667	0.657333	1.12833	1.20967	0.777	1.041	0.803667	0.341333	0.844667	1.04667	1.24833	0.644	1.06667	1.251	1.21733	1.069	1.16167	0.619333	1.31367
15:29:10	15.49	1.157	1.22267	1.142	1.02133	1.183	0.955333	0.946333	0.625333	0.654667	0.802667	0.893	1.22767	1.09033	1.19833	1.25167	1.28133	1.26833	1.01	1.05467	0.702333	1.198	1.341	1.243	1.232	1.12967	1.142	1.20967	0.426	1.24167	0.884333	0.661	1.141	1.221	0.786	1.062	0.814333	0.343333	0.854667	1.057	1.25833	0.646	1.07667	1.25767	1.22733	1.08233	1.17833	0.624333	1.32267
15:44:10	15.74	1.16233	1.22933	1.14967	1.03633	1.18767	0.969667	0.963333	0.629	0.659667	0.808333	0.914333	1.232	1.109	1.20867	1.25967	1.286	1.281	1.02667	1.07167	0.721	1.20833	1.34267	1.25133	1.237	1.14467	1.153	1.219	0.429333	1.24867	0.906667	0.664	1.156	1.234	0.798333	1.08	0.825667	0.345333	0.865333	1.065	1.26733	0.648333	1.08833	1.27067	1.23467	1.09333	1.197	0.628333	1.32933
15:59:10	15.99	1.161	1.23433	1.155	1.05133	1.19633	0.982333	0.978667	0.632	0.662667	0.807	0.948	1.238	1.12667	1.22067	1.267	1.29033	1.29	1.03967	1.087	0.739	1.219	1.34267	1.26567	1.24767	1.16267	1.16067	1.23033	0.432333	1.26033	0.927667	0.670667	1.17	1.24167	0.812333	1.09433	0.834667	0.347667	0.875667	1.072	1.27133	0.649667	1.102	1.274	1.243	1.10567	1.21667	0.632667	1.335
16:14:10	16.24	1.18033	1.24333	1.168	1.06233	1.20167	1	0.993333	0.634333	0.666667	0.825333	0.959333	1.24867	1.143	1.229	1.27467	1.3	1.302	1.06267	1.10133	0.765333	1.231	1.35633	1.27767	1.24967	1.17967	1.169	1.234	0.435333	1.258	0.95	0.676333	1.18733	1.25067	0.823	1.11633	0.850333	0.349667	0.886	1.084	1.28067	0.652667	1.10933	1.28267	1.25233	1.123	1.23133	0.637	1.34833
16:29:10	16.49	1.18333	1.248	1.179	1.07267	1.208	1.008	1.005	0.637	0.671667	0.842	0.986	1.253	1.155	1.241	1.281	1.30367	1.31067	1.07167	1.113	0.794	1.23933	1.35867	1.28733	1.259	1.19633	1.18167	1.242	0.438	1.26767	0.973333	0.683667	1.201	1.261	0.84	1.12833	0.862667	0.351333	0.897	1.09233	1.28767	0.655	1.12033	1.28833	1.261	1.133	1.24567	0.641667	1.356
16:44:10	16.74	1.18333	1.255	1.181	1.08367	1.21333	1.02233	1.016	0.639	0.676667	0.853667	0.993	1.26	1.16967	1.248	1.28533	1.30667	1.31767	1.08167	1.123	0.803333	1.24467	1.36333	1.29533	1.25767	1.21	1.18733	1.25267	0.441667	1.27433	0.991	0.688667	1.21033	1.267	0.851667	1.13967	0.870333	0.353333	0.91	1.09867	1.29133	0.657	1.131	1.295	1.26867	1.142	1.26867	0.645	1.36267
16:59:10	16.99	1.18833	1.25667	1.18433	1.09	1.21767	1.02867	1.02467	0.642	0.681	0.874333	1.01567	1.26733	1.18267	1.25467	1.29033	1.31067	1.32733	1.09567	1.13367	0.825	1.255	1.36667	1.305	1.26267	1.22167	1.19633	1.26067	0.443333	1.28467	1.01267	0.697	1.21567	1.27867	0.868	1.15667	0.886333	0.355667	0.921333	1.10933	1.29833	0.659333	1.13867	1.29933	1.277	1.158	1.275	0.649667	1.373
17:14:10	17.24	1.19367	1.26233	1.189	1.09967	1.222	1.03867	1.036	0.644667	0.683667	0.890333	1.03267	1.27033	1.19333	1.26	1.29333	1.31833	1.33533	1.10733	1.143	0.844667	1.26033	1.36967	1.311	1.26967	1.23333	1.206	1.26833	0.446	1.28967	1.03233	0.704	1.23067	1.284	0.886	1.16933	0.898	0.357667	0.933333	1.117	1.30533	0.662	1.148	1.301	1.28733	1.168	1.293	0.653667	1.37833
17:29:10	17.49	1.19867	1.263	1.195	1.111	1.22533	1.055	1.04533	0.647333	0.689333	0.909	1.03867	1.27533	1.20367	1.26967	1.30067	1.32033	1.34467	1.11633	1.154	0.861	1.26967	1.378	1.31967	1.27033	1.248	1.20467	1.27733	0.449	1.28867	1.05133	0.711667	1.23867	1.29233	0.901	1.175	0.914	0.359333	0.943	1.124	1.309	0.665667	1.15767	1.30933	1.29167	1.17667	1.294	0.656333	1.38767
17:44:10	17.74	1.205	1.27067	1.201	1.12033	1.23267	1.064	1.05567	0.651667	0.694	0.921333	1.064	1.28633	1.215	1.27667	1.30533	1.32567	1.35467	1.12333	1.163	0.884333	1.28	1.38533	1.33067	1.27467	1.26267	1.21767	1.284	0.454333	1.29067	1.067	0.718333	1.24733	1.30167	0.92	1.18833	0.928	0.361	0.953333	1.132	1.31833	0.669	1.16667	1.31367	1.299	1.18767	1.30767	0.660667	1.39333
17:59:10	17.99	1.20967	1.27433	1.208	1.12933	1.234	1.082	1.063	0.653333	0.698333	0.948333	1.06933	1.293	1.221	1.28467	1.30967	1.32967	1.36	1.13867	1.17267	0.901	1.28967	1.39	1.34033	1.278	1.27367	1.21967	1.29267	0.458667	1.29633	1.083	0.728333	1.259	1.31167	0.938	1.19633	0.944	0.363	0.961667	1.14033	1.32533	0.671333	1.17433	1.32067	1.30433	1.193	1.319	0.664	1.40033
18:14:10	18.24	1.217	1.27567	1.212	1.13667	1.23767	1.08833	1.07167	0.656667	0.704	0.959667	1.083	1.29533	1.23333	1.29333	1.314	1.33233	1.36567	1.146	1.18067	0.918667	1.29967	1.396	1.34767	1.28233	1.28167	1.22567	1.298	0.461333	1.29633	1.10433	0.74	1.269	1.31733	0.953333	1.20567	0.960333	0.364667	0.970667	1.14867	1.32967	0.675333	1.18233	1.32433	1.31033	1.20333	1.33267	0.668333	1.408
18:29:10	18.49	1.22067	1.28133	1.21033	1.14433	1.239	1.09833	1.07867	0.658667	0.707333	0.976	1.1	1.30033	1.23933	1.29833	1.31967	1.338	1.375	1.159	1.18933	0.937333	1.307	1.401	1.35433	1.28833	1.29133	1.23133	1.30533	0.466333	1.304	1.123	0.751	1.277	1.32367	0.973333	1.21433	0.978333	0.366667	0.981	1.156	1.335	0.679	1.18967	1.327	1.315	1.20933	1.336	0.672667	1.413
18:44:10	18.74	1.22667	1.28233	1.21633	1.15167	1.245	1.11167	1.09167	0.661	0.712	0.997	1.11267	1.30567	1.24733	1.30367	1.32467	1.34367	1.37967	1.163	1.19667	0.958333	1.315	1.40467	1.36233	1.294	1.29933	1.23533	1.31267	0.469667	1.309	1.137	0.763	1.28667	1.332	0.988667	1.22167	0.993333	0.368667	0.990667	1.163	1.34	0.683333	1.19567	1.329	1.321	1.218	1.345	0.676333	1.42133
18:59:10	18.99	1.23233	1.286	1.22167	1.16033	1.24767	1.12267	1.094	0.664667	0.717333	1.00267	1.12133	1.312	1.256	1.30967	1.33233	1.349	1.388	1.17467	1.20533	0.969	1.31867	1.40767	1.369	1.29633	1.30933	1.24367	1.319	0.474667	1.31033	1.152	0.774667	1.29533	1.33433	1.008	1.22767	1.00967	0.370667	1.00033	1.169	1.34667	0.687	1.20433	1.33267	1.325	1.22267	1.361	0.68	1.42833
19:14:10	19.24	1.22533	1.29033	1.22067	1.16833	1.25	1.13233	1.09967	0.667	0.719333	1.017	1.135	1.317	1.268	1.31367	1.33633	1.35367	1.391	1.18333	1.21033	0.982667	1.324	1.40667	1.37633	1.299	1.31667	1.247	1.32733	0.479667	1.31467	1.16367	0.786667	1.3	1.34067	1.025	1.23333	1.02467	0.372667	1.009	1.17667	1.35067	0.690667	1.20933	1.33767	1.334	1.22833	1.366	0.684	1.43467
19:29:10	19.49	1.23	1.29267	1.224	1.174	1.253	1.14467	1.10567	0.670333	0.722	1.031	1.14833	1.31967	1.27267	1.31967	1.33867	1.35433	1.395	1.18733	1.219	0.999667	1.32833	1.41267	1.37767	1.304	1.32133	1.253	1.33567	0.485	1.32	1.17467	0.798667	1.308	1.345	1.04067	1.241	1.03967	0.374333	1.02033	1.18433	1.35567	0.695	1.21867	1.34033	1.339	1.233	1.37433	0.688667	1.43833
19:44:10	19.74	1.23767	1.29933	1.22833	1.17867	1.25367	1.15033	1.108	0.673333	0.725667	1.037	1.156	1.32333	1.28133	1.32967	1.339	1.35833	1.40033	1.20067	1.225	1.01333	1.33267	1.41433	1.383	1.30833	1.32633	1.25733	1.33967	0.491333	1.321	1.18533	0.814	1.312	1.35167	1.05267	1.245	1.05367	0.375667	1.02867	1.19167	1.359	0.7	1.22567	1.345	1.34367	1.24133	1.38133	0.692667	1.44333
19:59:10	19.99	1.235	1.30133	1.22967	1.18533	1.25567	1.15733	1.11767	0.676667	0.728667	1.051	1.16433	1.32467	1.288	1.33333	1.34367	1.36033	1.40233	1.20967	1.231	1.03	1.33767	1.42233	1.38867	1.30833	1.33133	1.26267	1.34867	0.498	1.327	1.19633	0.825667	1.32133	1.353	1.07167	1.25167	1.06867	0.378	1.03733	1.19833	1.364	0.704667	1.231	1.347	1.35	1.25067	1.386	0.695667	1.45
20:14:10	20.24	1.241	1.29967	1.23367	1.19133	1.25867	1.17	1.12167	0.68	0.731333	1.068	1.17933	1.33267	1.29767	1.34167	1.346	1.36467	1.40667	1.21267	1.23833	1.04233	1.34667	1.42133	1.395	1.31433	1.34167	1.265	1.35367	0.505	1.32267	1.20367	0.838	1.32667	1.35533	1.08133	1.256	1.081	0.379333	1.045	1.204	1.366	0.709667	1.235	1.35	1.35267	1.25067	1.39233	0.699	1.45033
20:29:10	20.49	1.24833	1.313	1.23733	1.19433	1.26	1.17433	1.124	0.683333	0.736	1.075	1.18867	1.33233	1.303	1.34433	1.35133	1.36933	1.41067	1.221	1.24467	1.06233	1.35033	1.423	1.4	1.31833	1.348	1.26867	1.359	0.511667	1.332	1.213	0.852333	1.33	1.36167	1.095	1.26067	1.09233	0.381333	1.05333	1.21267	1.369	0.716333	1.242	1.35633	1.35733	1.25833	1.39933	0.702	1.45667
20:44:10	20.74	1.24567	1.307	1.24067	1.2	1.26267	1.18467	1.12867	0.686667	0.737667	1.08767	1.19567	1.33567	1.30867	1.34933	1.35333	1.368	1.41333	1.22733	1.25	1.07533	1.35167	1.421	1.40333	1.31867	1.34967	1.27767	1.36467	0.518	1.32767	1.22067	0.865667	1.33367	1.36233	1.107	1.26433	1.09967	0.383333	1.06167	1.21967	1.37167	0.720667	1.24467	1.35633	1.365	1.26267	1.40433	0.705667	1.46167
20:59:10	20.99	1.24133	1.30867	1.23733	1.20367	1.26267	1.18733	1.134	0.689667	0.740333	1.09767	1.21067	1.341	1.31433	1.353	1.355	1.37267	1.41633	1.23467	1.25567	1.08667	1.35567	1.42533	1.403	1.32167	1.35567	1.279	1.37167	0.525333	1.33333	1.229	0.88	1.33667	1.36833	1.118	1.26933	1.111	0.385333	1.06767	1.227	1.37133	0.725667	1.24933	1.36167	1.36867	1.27033	1.407	0.709667	1.46667
21:14:10	21.24	1.252	1.30933	1.24133	1.20467	1.26567	1.19867	1.13867	0.694333	0.742667	1.10333	1.21967	1.344	1.321	1.361	1.35733	1.373	1.42067	1.24333	1.264	1.10067	1.359	1.426	1.41267	1.32533	1.36333	1.28333	1.376	0.533	1.33367	1.23633	0.893333	1.341	1.37067	1.12633	1.27233	1.118	0.386667	1.072	1.233	1.37367	0.730333	1.25267	1.36233	1.376	1.275	1.41433	0.713333	1.47267
21:29:10	21.49	1.25533	1.31367	1.243	1.20667	1.26767	1.20633	1.144	0.697333	0.746333	1.114	1.23	1.34767	1.32567	1.362	1.36067	1.37467	1.423	1.25133	1.27	1.10867	1.36133	1.42767	1.41667	1.329	1.36467	1.283	1.38	0.541	1.33167	1.24	0.907333	1.34467	1.37433	1.13667	1.27667	1.12867	0.388667	1.07967	1.239	1.37467	0.736	1.25533	1.36333	1.38133	1.276	1.41933	0.716667	1.47867
21:44:10	21.74	1.24933	1.31167	1.243	1.20933	1.268	1.21067	1.14833	0.7	0.748	1.12433	1.23733	1.35133	1.33133	1.367	1.361	1.37633	1.42633	1.25967	1.27433	1.12167	1.36333	1.42667	1.41733	1.326	1.37067	1.286	1.386	0.550667	1.33567	1.24633	0.923	1.35167	1.381	1.147	1.28	1.139	0.391	1.086	1.248	1.384	0.743	1.26	1.37	1.38733	1.279	1.42467	0.721333	1.484
21:59:10	21.99	1.25833	1.31967	1.245	1.21267	1.27	1.21867	1.155	0.704333	0.750667	1.129	1.24533	1.355	1.335	1.372	1.364	1.382	1.42867	1.26433	1.281	1.13567	1.36667	1.433	1.423	1.332	1.37067	1.29767	1.39633	0.556333	1.341	1.252	0.936333	1.355	1.38333	1.155	1.28367	1.14733	0.392667	1.092	1.257	1.38867	0.749667	1.26367	1.37267	1.393	1.28567	1.425	0.725667	1.48733
22:14:10	22.24	1.25633	1.32467	1.24667	1.21533	1.27067	1.22133	1.15933	0.707667	0.753667	1.14167	1.25767	1.35767	1.33967	1.37	1.36733	1.38267	1.42967	1.271	1.288	1.14833	1.372	1.43233	1.42667	1.33233	1.37667	1.29433	1.39633	0.565667	1.34767	1.261	0.949	1.361	1.385	1.16533	1.28633	1.154	0.394	1.09833	1.263	1.38733	0.753667	1.267	1.374	1.39533	1.29	1.43467	0.729333	1.49267
22:29:10	22.49	1.256	1.32033	1.24967	1.219	1.273	1.222	1.16133	0.711	0.755333	1.148	1.26667	1.35867	1.34367	1.37767	1.37133	1.384	1.43267	1.277	1.29333	1.163	1.37467	1.435	1.43133	1.33433	1.378	1.29733	1.40133	0.574333	1.34933	1.264	0.96	1.36367	1.388	1.17233	1.29033	1.162	0.396333	1.10267	1.26833	1.39067	0.761333	1.267	1.379	1.40133	1.29467	1.43367	0.733333	1.498
22:44:10	22.74	1.256	1.323	1.25333	1.221	1.275	1.225	1.168	0.714667	0.757667	1.15467	1.27667	1.363	1.35167	1.37867	1.373	1.387	1.43533	1.28633	1.299	1.175	1.378	1.434	1.43267	1.33833	1.38	1.29667	1.409	0.583	1.347	1.27033	0.975667	1.368	1.39133	1.17433	1.29567	1.16933	0.398333	1.11067	1.27433	1.395	0.768	1.271	1.38067	1.40633	1.29867	1.43533	0.738	1.50033
22:59:10	22.99	1.27067	1.328	1.25633	1.22333	1.276	1.22733	1.174	0.717333	0.758667	1.15933	1.28967	1.369	1.35733	1.38133	1.376	1.389	1.43867	1.29267	1.30367	1.18333	1.38267	1.43767	1.443	1.34267	1.384	1.297	1.41067	0.592667	1.34733	1.27533	0.99	1.374	1.398	1.179	1.29833	1.17567	0.400333	1.11333	1.28133	1.39233	0.775	1.27533	1.38467	1.41067	1.301	1.442	0.742667	1.504
23:14:10	23.24	1.26867	1.32333	1.263	1.22467	1.27833	1.23133	1.178	0.721	0.762667	1.17133	1.299	1.37367	1.36167	1.39	1.379	1.393	1.43867	1.29433	1.31033	1.19333	1.38733	1.44367	1.43767	1.34367	1.38767	1.30133	1.41967	0.604	1.35833	1.27867	1.00267	1.37967	1.39967	1.18633	1.30133	1.18567	0.401667	1.11933	1.28767	1.40233	0.782667	1.27867	1.38867	1.41667	1.308	1.446	0.746	1.511
23:29:10	23.49	1.27	1.331	1.26167	1.227	1.278	1.24233	1.18533	0.725	0.764333	1.17567	1.307	1.376	1.36667	1.391	1.38	1.397	1.44033	1.30167	1.31567	1.21167	1.38833	1.44167	1.443	1.34633	1.39233	1.301	1.42333	0.614	1.35567	1.28467	1.01533	1.38267	1.40567	1.197	1.306	1.19033	0.403667	1.12467	1.296	1.405	0.791	1.279	1.391	1.42233	1.31033	1.452	0.750333	1.51333
23:44:10	23.74	1.26267	1.33667	1.26333	1.228	1.27833	1.23633	1.18467	0.728667	0.766333	1.17533	1.316	1.376	1.37067	1.39033	1.38133	1.397	1.444	1.306	1.31833	1.21833	1.38833	1.44767	1.442	1.344	1.39	1.30633	1.43033	0.625	1.362	1.28933	1.02767	1.388	1.407	1.20367	1.30933	1.19867	0.406	1.13267	1.30733	1.41167	0.8	1.28133	1.397	1.42767	1.313	1.45533	0.757	1.518
23:59:10	23.99	1.283	1.34033	1.273	1.23067	1.282	1.24967	1.19267	0.731667	0.769	1.18633	1.321	1.384	1.377	1.39433	1.387	1.402	1.44633	1.311	1.324	1.23033	1.396	1.45	1.449	1.35067	1.39667	1.30833	1.43567	0.637667	1.36367	1.295	1.04067	1.39167	1.40933	1.21067	1.31267	1.20333	0.407667	1.135	1.31133	1.412	0.808333	1.28267	1.4	1.43167	1.31867	1.452	0.761667	1.523
1 day, 0:14:10	24.24	1.281	1.34867	1.27433	1.23267	1.284	1.24833	1.20067	0.736	0.771333	1.19533	1.33167	1.38967	1.381	1.39867	1.38967	1.40267	1.45	1.314	1.32833	1.24167	1.40133	1.45233	1.44767	1.35233	1.40333	1.31467	1.44	0.652	1.364	1.29767	1.05433	1.39567	1.417	1.211	1.316	1.21	0.41	1.14267	1.31767	1.41833	0.815	1.28667	1.405	1.43567	1.323	1.45667	0.766333	1.52733
[truncated: 8 more columns]

## Sheet: anti-C.A. repeat 1_OD600
OD600 measurements
Time	Time(h)	H2O-1	H20-2	DMSO	DMSO	WT	WT	AN3501	AN7513	AN8645	AN7061	AN6790	AN10295	AN5609	AN10491	AN1599	AN7073	AN10600	AN2026	AN10021	AN2553	AM7872	AN3391	AN8414	AN8391	AN8111	AN6788	AN7072	AN2241	AN8741	AN1678	AN4837	AN7820	AN8902	AN7896	AN3911	AN3501	AN4923	AN0148	AN9013	AN4562	AN3269	AN3280	AN8509	AN8251	AN2025	AN10294	AN3502	AN7919
00:14:10	0.24	0.167333	0.111333	0.151333	0.112333	0.159333	0.118	0.113333	0.177667	0.158667	0.193	0.213667	0.124	0.180667	0.163667	0.153	0.157	0.178	0.155667	0.159	0.160333	0.158333	0.151667	0.150667	0.181333	0.154667	0.152	0.159	0.152333	0.146	0.158333	0.170333	0.164	0.208	0.16	0.159333	0.112333	0.127333	0.119	0.139667	0.125	0.134667	0.117	0.131	0.119	0.129	0.137	0.122	0.172
00:29:10	0.49	0.185	0.111333	0.166	0.112667	0.175333	0.117333	0.114	0.192667	0.168667	0.199667	0.217333	0.126667	0.186	0.178667	0.167	0.170333	0.191667	0.170667	0.175	0.175	0.172	0.165	0.164	0.195	0.168667	0.166	0.175	0.165333	0.152	0.171667	0.184	0.177333	0.221	0.161	0.175	0.113	0.128667	0.119	0.139667	0.126667	0.135333	0.118	0.132333	0.119	0.131333	0.138333	0.122667	0.175667
00:44:10	0.74	0.206667	0.111667	0.184	0.112667	0.193667	0.117667	0.115	0.21	0.182667	0.209667	0.222333	0.13	0.195667	0.198667	0.185	0.188667	0.207	0.190667	0.192667	0.191	0.19	0.180333	0.180667	0.210333	0.186667	0.184667	0.193667	0.180333	0.159333	0.188333	0.201667	0.196333	0.239	0.162333	0.198333	0.113667	0.13	0.119333	0.139333	0.128	0.136	0.118333	0.133	0.119667	0.133333	0.139	0.123333	0.179
00:59:10	0.99	0.228667	0.112	0.206667	0.113333	0.215667	0.118667	0.116	0.231667	0.199667	0.222333	0.227667	0.134	0.207333	0.231333	0.204667	0.208333	0.228	0.211	0.215	0.212333	0.214667	0.201667	0.202333	0.229	0.208	0.207	0.215667	0.199667	0.166667	0.209	0.224	0.222	0.262333	0.163333	0.230333	0.114333	0.130667	0.119667	0.14	0.13	0.136333	0.118333	0.133333	0.12	0.135	0.140333	0.123667	0.181667
01:14:10	1.24	0.249	0.113333	0.23	0.114333	0.245	0.119667	0.117333	0.257333	0.219	0.241667	0.234	0.138333	0.224667	0.26	0.23	0.232	0.251667	0.234667	0.242	0.237	0.237333	0.225667	0.228333	0.251	0.234667	0.233	0.24	0.223333	0.175	0.233667	0.252333	0.249667	0.289667	0.164333	0.263667	0.114667	0.131667	0.120667	0.140667	0.132333	0.137667	0.12	0.134333	0.121333	0.137	0.142	0.125	0.183667
01:29:10	1.49	0.269667	0.114667	0.254	0.116333	0.276667	0.121	0.118333	0.285333	0.242667	0.262333	0.241	0.143667	0.245	0.287667	0.259	0.257667	0.28	0.260667	0.275333	0.267667	0.263	0.255667	0.26	0.276333	0.262667	0.259333	0.271	0.247333	0.185667	0.263667	0.284	0.279	0.319667	0.165	0.287667	0.115667	0.133667	0.121667	0.142333	0.134667	0.139333	0.121333	0.136	0.122667	0.14	0.144	0.126667	0.186667
01:44:10	1.74	0.290667	0.116667	0.279333	0.118667	0.311667	0.123667	0.119333	0.313667	0.268667	0.281667	0.25	0.15	0.266667	0.318333	0.293	0.284333	0.309667	0.291667	0.311667	0.296667	0.295667	0.29	0.294667	0.301667	0.297667	0.289	0.304	0.273	0.196667	0.296	0.320333	0.307	0.35	0.166	0.313667	0.116	0.135333	0.123667	0.144333	0.138333	0.141333	0.123667	0.138	0.124667	0.142	0.146667	0.128667	0.190333
01:59:10	1.99	0.315667	0.119667	0.306667	0.121333	0.343667	0.126333	0.121667	0.337667	0.295	0.301333	0.260333	0.157333	0.290667	0.339667	0.323667	0.313	0.341667	0.323	0.347333	0.329333	0.324333	0.323667	0.325	0.328333	0.320667	0.319333	0.337	0.299333	0.212	0.325333	0.352	0.334	0.379667	0.167	0.338667	0.116667	0.138	0.125667	0.146333	0.142	0.143667	0.126667	0.140333	0.127	0.145667	0.149333	0.131667	0.190667
02:14:10	2.24	0.340333	0.122667	0.329667	0.125	0.378	0.129667	0.123667	0.366333	0.325	0.324333	0.272667	0.165667	0.314667	0.37	0.357333	0.342	0.371	0.357333	0.384667	0.357	0.351667	0.359	0.358	0.353667	0.357	0.355	0.370667	0.325333	0.227333	0.354	0.384667	0.363667	0.410333	0.168	0.369333	0.117667	0.140667	0.128667	0.149333	0.145	0.147667	0.130333	0.143333	0.130333	0.149333	0.153	0.135	0.194
02:29:10	2.49	0.365667	0.126667	0.359	0.129	0.412667	0.133333	0.125667	0.396333	0.346667	0.345667	0.286667	0.174667	0.340667	0.401667	0.395	0.368667	0.399333	0.391333	0.419333	0.389	0.376667	0.394	0.386333	0.382667	0.393	0.393333	0.403667	0.350667	0.245667	0.381667	0.414333	0.389	0.438333	0.168667	0.397667	0.119	0.144	0.131667	0.153	0.15	0.151333	0.134333	0.147667	0.134333	0.153333	0.157333	0.139	0.198667
02:44:10	2.74	0.396667	0.131667	0.389667	0.134	0.447	0.138667	0.128	0.428	0.376	0.368667	0.304667	0.186	0.366333	0.438667	0.429333	0.403	0.433	0.429333	0.452	0.421667	0.405333	0.429667	0.419667	0.411333	0.427667	0.431	0.435667	0.381	0.267333	0.414333	0.446	0.418	0.467667	0.169333	0.422333	0.12	0.147333	0.135667	0.157	0.154667	0.156333	0.139667	0.152333	0.138667	0.159333	0.162	0.144667	0.203667
02:59:10	2.99	0.422	0.137333	0.416	0.140333	0.478	0.144	0.131	0.454667	0.401333	0.389	0.326	0.198333	0.393	0.468333	0.462	0.430333	0.462667	0.462667	0.479667	0.454667	0.430333	0.459667	0.449333	0.438667	0.457	0.462333	0.463333	0.411	0.289333	0.445	0.472333	0.447333	0.498333	0.17	0.448667	0.122	0.152333	0.141	0.162	0.160333	0.162	0.146333	0.157667	0.144	0.167333	0.168667	0.151	0.209667
03:14:10	3.24	0.452	0.144333	0.44	0.147333	0.507667	0.151667	0.135667	0.484	0.429667	0.414333	0.351333	0.213333	0.418667	0.499	0.494	0.459333	0.491333	0.493	0.509667	0.483	0.456333	0.490333	0.479333	0.466333	0.489	0.492333	0.494	0.441	0.313333	0.476667	0.498333	0.474333	0.53	0.170667	0.473333	0.124	0.157667	0.147333	0.168333	0.167333	0.168333	0.153333	0.165	0.151	0.174333	0.175333	0.158667	0.216333
03:29:10	3.49	0.478333	0.152333	0.467667	0.156	0.538333	0.159667	0.138333	0.510667	0.453667	0.435	0.381	0.23	0.444667	0.528333	0.522333	0.486333	0.515	0.522	0.539333	0.509667	0.478667	0.519	0.506667	0.492333	0.517667	0.522	0.523333	0.470667	0.337667	0.501667	0.523667	0.500333	0.557667	0.171333	0.497	0.126333	0.164	0.155	0.175333	0.174667	0.176	0.162	0.172667	0.159333	0.182667	0.183667	0.168	0.224667
03:44:10	3.74	0.507333	0.162333	0.498	0.166333	0.568333	0.169333	0.143333	0.539	0.479	0.457333	0.417667	0.248667	0.469333	0.557	0.555	0.516	0.545	0.551	0.571	0.540333	0.506667	0.550667	0.539	0.515667	0.546	0.554667	0.553333	0.500333	0.362667	0.534333	0.549333	0.524667	0.587333	0.172	0.521667	0.128333	0.171333	0.162667	0.184333	0.183667	0.186	0.172667	0.182333	0.168667	0.193333	0.193667	0.179	0.234333
03:59:10	3.99	0.536333	0.173667	0.527667	0.178667	0.600667	0.181333	0.15	0.564667	0.503333	0.477	0.46	0.271	0.494	0.587667	0.586333	0.542667	0.57	0.580667	0.601	0.570333	0.531	0.578333	0.569	0.543333	0.574333	0.584333	0.58	0.531333	0.387333	0.562667	0.576	0.556	0.613667	0.172667	0.544	0.131667	0.18	0.173	0.195	0.194667	0.197333	0.185	0.193333	0.179333	0.205667	0.204333	0.192	0.246333
04:14:10	4.24	0.566	0.187333	0.553667	0.193	0.630667	0.194667	0.156	0.592333	0.528	0.503	0.503333	0.295	0.516667	0.616667	0.616333	0.569	0.596	0.61	0.627333	0.595667	0.550667	0.607	0.596	0.567333	0.600667	0.614667	0.606667	0.561	0.410667	0.592667	0.600333	0.579667	0.638667	0.173333	0.571	0.135333	0.190333	0.185	0.207	0.207	0.210333	0.199667	0.206333	0.192	0.219667	0.217	0.207333	0.259
04:29:10	4.49	0.595333	0.202667	0.583333	0.209333	0.659333	0.21	0.160667	0.616667	0.551667	0.523333	0.551	0.322333	0.542	0.643667	0.650667	0.597	0.623	0.639	0.658333	0.623	0.574667	0.634667	0.625667	0.588333	0.628	0.646333	0.634667	0.593333	0.435333	0.626	0.627667	0.606667	0.664333	0.174	0.592667	0.14	0.202	0.199333	0.221667	0.221667	0.225333	0.216333	0.221667	0.207667	0.236667	0.232333	0.225333	0.274333
04:44:10	4.74	0.624	0.221333	0.612333	0.229	0.689333	0.228667	0.169333	0.646333	0.574333	0.544667	0.601	0.353	0.563	0.677	0.681333	0.624333	0.65	0.67	0.690333	0.651333	0.599	0.665	0.654	0.611667	0.653	0.681	0.663667	0.621667	0.458	0.656	0.652333	0.631333	0.689	0.174667	0.613667	0.145333	0.216333	0.215667	0.238	0.238667	0.242667	0.236	0.240667	0.225333	0.255333	0.25	0.246	0.292667
04:59:10	4.99	0.65	0.242333	0.637667	0.251	0.717333	0.251667	0.177333	0.672667	0.596	0.567333	0.652	0.388	0.586	0.704667	0.706	0.65	0.676333	0.696667	0.719667	0.677667	0.618667	0.693667	0.683667	0.636667	0.678667	0.706	0.691667	0.649	0.478667	0.685	0.678333	0.656667	0.715667	0.175333	0.641	0.150333	0.232667	0.235667	0.256667	0.258333	0.263667	0.259667	0.262	0.247	0.278333	0.271	0.270333	0.313333
05:14:10	5.24	0.676667	0.268	0.664	0.276667	0.744	0.277	0.187667	0.698	0.618667	0.584333	0.702333	0.425	0.607667	0.731333	0.732667	0.677667	0.701	0.721	0.743333	0.701333	0.643333	0.717	0.710667	0.657333	0.705	0.735333	0.717667	0.676	0.499667	0.711333	0.701333	0.679333	0.740333	0.175667	0.661667	0.158	0.251333	0.259	0.279333	0.28	0.286333	0.286333	0.287333	0.271333	0.303333	0.294333	0.298333	0.337667
05:29:10	5.49	0.701	0.297	0.688	0.307333	0.772333	0.306333	0.199333	0.723	0.638	0.605	0.754	0.467333	0.628333	0.758667	0.758667	0.702333	0.725	0.746	0.767	0.723667	0.663333	0.741667	0.736	0.68	0.727667	0.761	0.740333	0.701667	0.519333	0.736	0.721667	0.7	0.764	0.176667	0.684333	0.164667	0.273	0.290667	0.305667	0.306	0.313333	0.318333	0.317667	0.301	0.333	0.322	0.331667	0.365333
05:44:10	5.74	0.726333	0.331	0.710333	0.343667	0.799667	0.346	0.209667	0.748333	0.661333	0.623	0.801	0.512333	0.650333	0.785	0.780667	0.724	0.751	0.767333	0.791333	0.748333	0.684	0.764667	0.758667	0.700333	0.751	0.791333	0.763667	0.725667	0.539667	0.760333	0.744333	0.722333	0.786667	0.177	0.703333	0.173667	0.297667	0.319667	0.336667	0.335333	0.345667	0.356	0.353667	0.336333	0.366	0.354667	0.369667	0.4
05:59:10	5.99	0.747333	0.370667	0.73	0.384333	0.831333	0.386667	0.223	0.770667	0.679	0.641	0.845667	0.563	0.668	0.804	0.806333	0.747	0.768333	0.791667	0.808667	0.771333	0.699667	0.785	0.781667	0.723333	0.769	0.813	0.782	0.745333	0.559333	0.781667	0.763667	0.741667	0.804	0.177667	0.723333	0.183667	0.327333	0.358	0.372333	0.369	0.382333	0.397667	0.393667	0.376	0.404333	0.392333	0.416667	0.438667
06:14:10	6.24	0.773	0.415667	0.756333	0.431333	0.860667	0.432667	0.238667	0.788	0.702667	0.657667	0.887	0.618	0.688333	0.825333	0.833667	0.768	0.792	0.813	0.835333	0.790667	0.720667	0.809333	0.807667	0.740667	0.790333	0.833667	0.803	0.766333	0.576667	0.804333	0.783667	0.761333	0.826	0.178333	0.741667	0.194333	0.360667	0.401667	0.412333	0.408	0.423667	0.444	0.439	0.419	0.447	0.433667	0.461667	0.482
06:29:10	6.49	0.79	0.465667	0.771667	0.483667	0.879667	0.487667	0.254	0.807667	0.720667	0.673667	0.922333	0.676667	0.706667	0.84	0.853667	0.79	0.812	0.833667	0.857333	0.814333	0.740333	0.828667	0.826667	0.757	0.813333	0.855333	0.823333	0.790667	0.595333	0.827	0.798333	0.778	0.843333	0.178667	0.757	0.207	0.398667	0.458	0.459333	0.450667	0.470333	0.497667	0.490667	0.471	0.493667	0.480333	0.515	0.53
06:44:10	6.74	0.817667	0.523667	0.791667	0.543667	0.908667	0.548333	0.273	0.828667	0.739	0.688667	0.958333	0.736667	0.724667	0.86	0.881333	0.814333	0.834333	0.853333	0.874	0.835333	0.758333	0.847	0.846333	0.776333	0.837667	0.873	0.844	0.813	0.610667	0.850333	0.822667	0.797333	0.861	0.179333	0.773333	0.220333	0.442	0.510333	0.512333	0.501	0.523	0.559333	0.550333	0.530667	0.548	0.532667	0.576	0.587667
06:59:10	6.99	0.838667	0.585333	0.810333	0.609667	0.934333	0.612667	0.294667	0.848	0.758667	0.705	0.988333	0.794667	0.744333	0.881	0.913333	0.835333	0.852333	0.876667	0.898	0.857667	0.78	0.868667	0.867667	0.795667	0.867	0.902333	0.864333	0.831	0.626667	0.872667	0.839667	0.813333	0.877667	0.18	0.791	0.236	0.488333	0.583	0.573667	0.557333	0.581	0.627333	0.615333	0.597	0.608667	0.591667	0.644333	0.649667
07:14:10	7.24	0.863	0.655	0.831	0.679333	0.957	0.693667	0.317	0.868333	0.777333	0.720667	1.01567	0.852	0.761	0.896667	0.933667	0.857667	0.874	0.899667	0.922	0.88	0.800667	0.889	0.889333	0.812333	0.888	0.925	0.885667	0.853	0.644667	0.893	0.861	0.828333	0.894333	0.180333	0.810333	0.253333	0.540333	0.648333	0.643	0.621667	0.645	0.703333	0.685667	0.667333	0.674667	0.656333	0.718667	0.717333
07:29:10	7.49	0.884	0.724667	0.853333	0.750333	0.982333	0.777	0.341667	0.889333	0.791	0.733	1.04333	0.902667	0.781	0.920667	0.962333	0.878333	0.894	0.924667	0.952	0.901667	0.816667	0.906667	0.909667	0.828	0.91	0.948333	0.906	0.87	0.662	0.912667	0.878667	0.847333	0.912333	0.181	0.827	0.271333	0.598	0.720667	0.717333	0.693667	0.717	0.785333	0.759667	0.744	0.747	0.727667	0.793667	0.792667
07:44:10	7.74	0.905	0.799667	0.872667	0.83	1.00467	0.857667	0.369667	0.909333	0.808667	0.747667	1.06667	0.949	0.799	0.939667	0.987333	0.901333	0.917	0.948667	0.971667	0.923667	0.837333	0.929	0.935	0.841667	0.936667	0.976667	0.926	0.893333	0.679333	0.934667	0.899667	0.865333	0.928333	0.181333	0.845333	0.292667	0.660333	0.809667	0.791667	0.767	0.794667	0.861	0.838	0.822	0.824667	0.804333	0.872667	0.871333
07:59:10	7.99	0.926333	0.874	0.892333	0.904667	1.03067	0.937667	0.399333	0.927	0.826333	0.760667	1.089	0.991333	0.817	0.963333	1.01733	0.923333	0.937667	0.972667	1.00133	0.942	0.853333	0.948333	0.961	0.855667	0.956333	1.00667	0.948	0.913333	0.696	0.955	0.917	0.884667	0.945667	0.181667	0.870667	0.316667	0.727333	0.888	0.869333	0.846	0.871	0.941667	0.914333	0.908667	0.906333	0.886	0.955	0.953
08:14:10	8.24	0.951	0.945667	0.912333	0.979667	1.056	1.016	0.431	0.948667	0.842667	0.774667	1.11067	1.02867	0.835667	0.985	1.04967	0.947	0.954333	0.996667	1.02367	0.963667	0.870667	0.964	0.979667	0.869667	0.977333	1.03033	0.967667	0.935	0.714333	0.974	0.935667	0.903	0.963	0.182333	0.891667	0.342	0.799333	0.964	0.939333	0.917333	0.954	1.01867	0.984	0.977667	0.983333	0.968	1.031	1.03333
08:29:10	8.49	0.966667	1.01467	0.927	1.05133	1.068	1.08567	0.465333	0.964333	0.86	0.788333	1.12833	1.062	0.849667	1.00367	1.06733	0.968	0.963	1.01533	1.04233	0.984	0.891	0.984667	0.997	0.886333	0.992333	1.04	0.985667	0.949333	0.731	0.989667	0.952333	0.919333	0.974667	0.182667	0.897667	0.370667	0.873	1.035	1.014	0.993333	1.03133	1.089	1.05467	1.05433	1.06333	1.04767	1.10133	1.11167
08:44:10	8.74	0.990333	1.08033	0.947	1.118	1.09167	1.15067	0.503333	0.982667	0.872667	0.8	1.14733	1.09167	0.865667	1.02467	1.10067	0.993333	0.989333	1.04267	1.06567	1.00267	0.896333	1.00267	1.02	0.899	1.02133	1.06767	1.00333	0.975	0.748333	1.01033	0.972667	0.940667	0.991	0.183333	0.918	0.400333	0.947333	1.098	1.08433	1.064	1.103	1.15367	1.11867	1.11767	1.135	1.12267	1.167	1.18767
08:59:10	8.99	1.01133	1.14267	0.962667	1.174	1.10733	1.217	0.544	1.00233	0.888	0.810333	1.16367	1.12067	0.881	1.03733	1.12333	1.00967	1.00467	1.06	1.08233	1.02267	0.913	1.02233	1.04067	0.916	1.04367	1.08867	1.02333	0.990333	0.766333	1.02567	0.990333	0.954667	1.00433	0.184	0.934333	0.433333	1.02167	1.15367	1.14733	1.12667	1.17233	1.20833	1.176	1.179	1.20133	1.18967	1.222	1.254
09:14:10	9.24	1.031	1.19533	0.975333	1.22467	1.118	1.26833	0.588667	1.02033	0.903667	0.821667	1.17933	1.146	0.894	1.053	1.14033	1.02767	1.01933	1.07933	1.10033	1.04033	0.93	1.03633	1.055	0.929	1.05633	1.10767	1.03967	1.00667	0.785	1.03933	1.00733	0.974667	1.01733	0.184333	0.944333	0.467333	1.09733	1.20767	1.19767	1.18333	1.22967	1.25633	1.22267	1.22667	1.26	1.25233	1.27233	1.312
09:29:10	9.49	1.05	1.23933	0.986	1.27167	1.13033	1.32033	0.635333	1.03333	0.918667	0.832333	1.19367	1.169	0.914	1.06467	1.16033	1.046	1.03267	1.09533	1.11667	1.06167	0.956	1.05067	1.06033	0.941	1.06567	1.12133	1.05367	1.025	0.801667	1.05467	1.02267	0.993667	1.03267	0.184333	0.962	0.504667	1.16833	1.24933	1.245	1.233	1.282	1.29767	1.26433	1.273	1.31167	1.30733	1.31233	1.36333
09:44:10	9.74	1.077	1.28067	1.00367	1.30667	1.15	1.36067	0.683333	1.049	0.930667	0.841333	1.20933	1.19033	0.926	1.08767	1.182	1.06167	1.046	1.114	1.13133	1.08267	0.979333	1.067	1.073	0.955	1.078	1.13567	1.06967	1.03567	0.819667	1.07	1.03933	1.01167	1.04333	0.185333	0.976	0.545667	1.241	1.29033	1.285	1.276	1.32633	1.334	1.30067	1.313	1.357	1.357	1.34767	1.411
09:59:10	9.99	1.09767	1.31633	1.02433	1.344	1.167	1.40167	0.734667	1.06967	0.945	0.853	1.22233	1.20967	0.941333	1.09567	1.20467	1.076	1.05833	1.12833	1.15167	1.10167	0.999667	1.081	1.08567	0.967667	1.096	1.153	1.08667	1.04867	0.837333	1.08533	1.057	1.03167	1.06033	0.185333	0.998333	0.589667	1.30833	1.326	1.322	1.31267	1.363	1.369	1.33333	1.34633	1.397	1.39933	1.381	1.45067
10:14:10	10.24	1.11333	1.349	1.03633	1.37367	1.18433	1.432	0.786667	1.08433	0.961667	0.863667	1.234	1.23	0.959	1.11933	1.22067	1.09267	1.07933	1.14533	1.16467	1.122	1.019	1.097	1.09633	0.979333	1.112	1.166	1.103	1.06633	0.856	1.1	1.074	1.05067	1.07533	0.186333	1.01433	0.636333	1.37167	1.36	1.35267	1.347	1.39733	1.39667	1.363	1.37967	1.432	1.436	1.41	1.48533
10:29:10	10.49	1.139	1.37867	1.054	1.401	1.19733	1.46967	0.839	1.10333	0.975333	0.873667	1.248	1.246	0.982333	1.127	1.24133	1.10867	1.09233	1.16167	1.17767	1.14	1.036	1.11167	1.10933	0.992667	1.12267	1.179	1.119	1.08233	0.872333	1.11633	1.08933	1.06833	1.089	0.186333	1.04	0.687333	1.431	1.40267	1.38433	1.378	1.43033	1.428	1.389	1.407	1.462	1.468	1.43767	1.51733
10:44:10	10.74	1.15	1.40633	1.071	1.42767	1.21433	1.49233	0.894	1.11933	0.993333	0.882333	1.25967	1.26367	1.00467	1.14933	1.263	1.125	1.105	1.17967	1.192	1.15767	1.05633	1.12433	1.127	1.00567	1.14167	1.19633	1.133	1.09733	0.889	1.13	1.10467	1.085	1.09833	0.187	1.05133	0.74	1.48633	1.42867	1.41033	1.40567	1.457	1.45433	1.41633	1.435	1.49167	1.49933	1.46233	1.54467
10:59:10	10.99	1.16533	1.432	1.08833	1.45167	1.22367	1.527	0.947333	1.13233	1.008	0.891333	1.271	1.279	1.02133	1.163	1.27733	1.13667	1.114	1.19167	1.20467	1.166	1.07533	1.13267	1.136	1.02033	1.15067	1.208	1.146	1.10833	0.906667	1.14633	1.12133	1.10067	1.11267	0.187333	1.077	0.794333	1.53733	1.471	1.435	1.43167	1.48233	1.47833	1.43833	1.45767	1.51733	1.52767	1.48733	1.571
11:14:10	11.24	1.17967	1.45667	1.101	1.47467	1.25	1.54	1.001	1.14867	1.02433	0.900667	1.28133	1.29433	1.038	1.17333	1.29367	1.151	1.12133	1.20667	1.22133	1.187	1.093	1.14833	1.153	1.034	1.16	1.22233	1.16133	1.12167	0.922	1.162	1.13767	1.11367	1.125	0.187667	1.138	0.850333	1.58333	1.49267	1.46067	1.454	1.50533	1.50567	1.46233	1.483	1.53933	1.55067	1.50767	1.594
11:29:10	11.49	1.198	1.476	1.11467	1.49567	1.25767	1.55933	1.05333	1.16467	1.041	0.908333	1.29167	1.309	1.05267	1.18067	1.30733	1.16567	1.134	1.223	1.23733	1.207	1.10833	1.16333	1.164	1.05167	1.17433	1.237	1.17633	1.138	0.941333	1.17933	1.152	1.125	1.139	0.188333	1.15	0.906	1.625	1.52767	1.482	1.47633	1.52633	1.53167	1.47967	1.50433	1.56167	1.57267	1.528	1.616
11:44:10	11.74	1.21233	1.497	1.13067	1.51533	1.26567	1.58367	1.106	1.181	1.06233	0.917	1.30167	1.32233	1.07133	1.19433	1.325	1.17967	1.145	1.24	1.25167	1.219	1.12767	1.17433	1.17367	1.06533	1.185	1.24933	1.191	1.15133	0.956333	1.19733	1.16733	1.13767	1.14833	0.188667	1.189	0.962667	1.66133	1.538	1.50233	1.49767	1.54733	1.552	1.50033	1.52467	1.58067	1.59233	1.546	1.638
11:59:10	11.99	1.22467	1.518	1.14767	1.53567	1.27633	1.59667	1.15667	1.19967	1.07467	0.927667	1.31367	1.33667	1.088	1.21467	1.34267	1.19433	1.15967	1.25367	1.26367	1.23033	1.14567	1.18867	1.187	1.077	1.197	1.266	1.204	1.16467	0.973333	1.218	1.18533	1.15267	1.15733	0.189333	1.23067	1.02167	1.694	1.57233	1.52267	1.51433	1.56433	1.578	1.519	1.54433	1.59867	1.613	1.565	1.65533
12:14:10	12.24	1.24267	1.535	1.16067	1.55133	1.30233	1.61	1.20667	1.21733	1.093	0.937333	1.32667	1.34833	1.10633	1.22567	1.359	1.20833	1.177	1.26833	1.27967	1.24167	1.162	1.20733	1.20267	1.09433	1.20833	1.279	1.221	1.18333	0.992	1.235	1.205	1.16867	1.16967	0.189667	1.248	1.077	1.72267	1.592	1.53967	1.532	1.58267	1.60033	1.53633	1.56333	1.616	1.63033	1.584	1.67333
12:29:10	12.49	1.26067	1.55167	1.17433	1.568	1.307	1.63667	1.251	1.23667	1.109	0.943333	1.33867	1.362	1.124	1.243	1.37167	1.22367	1.18867	1.28133	1.29133	1.262	1.17733	1.219	1.211	1.108	1.21933	1.291	1.23567	1.19667	1.00967	1.25067	1.219	1.181	1.18	0.19	1.31567	1.13033	1.74967	1.60667	1.558	1.54833	1.598	1.63267	1.55233	1.58	1.63133	1.64667	1.59867	1.69033
12:44:10	12.74	1.27667	1.568	1.18667	1.585	1.31467	1.65433	1.29667	1.25	1.12567	0.952667	1.35133	1.375	1.13767	1.256	1.38867	1.237	1.20067	1.296	1.306	1.27767	1.196	1.23033	1.224	1.12433	1.23633	1.30367	1.25433	1.21033	1.03133	1.26833	1.239	1.19867	1.18933	0.190667	1.34067	1.184	1.77233	1.62167	1.575	1.562	1.614	1.65667	1.56833	1.59467	1.647	1.66333	1.615	1.70667
12:59:10	12.99	1.293	1.583	1.201	1.599	1.33367	1.671	1.34	1.26767	1.14533	0.964	1.36267	1.38733	1.155	1.267	1.403	1.26	1.21267	1.306	1.319	1.29367	1.21	1.24667	1.23333	1.13933	1.24733	1.31733	1.268	1.22367	1.055	1.28733	1.25767	1.214	1.19967	0.191333	1.36533	1.236	1.79333	1.65033	1.589	1.579	1.627	1.685	1.58133	1.61067	1.66033	1.677	1.62767	1.72133
13:14:10	13.24	1.304	1.59833	1.21467	1.61333	1.34267	1.68867	1.37933	1.283	1.163	0.973667	1.37633	1.402	1.17033	1.28033	1.42233	1.27533	1.22567	1.31667	1.335	1.31133	1.23167	1.26367	1.24933	1.155	1.26467	1.331	1.28367	1.24033	1.07333	1.30533	1.27533	1.22667	1.21	0.191333	1.392	1.28433	1.812	1.66067	1.60267	1.593	1.64133	1.70733	1.596	1.62367	1.674	1.69133	1.64367	1.73733
13:29:10	13.49	1.32233	1.61333	1.228	1.62733	1.36533	1.71867	1.41667	1.29733	1.17867	0.984667	1.38533	1.41433	1.19067	1.29267	1.43533	1.289	1.23967	1.33033	1.34633	1.32667	1.24867	1.275	1.25867	1.17	1.28033	1.344	1.29767	1.25567	1.09067	1.32367	1.28967	1.24	1.22267	0.192333	1.41467	1.33167	1.828	1.67733	1.61667	1.605	1.65333	1.728	1.61033	1.642	1.687	1.70567	1.655	1.75033
13:44:10	13.74	1.33267	1.62533	1.24033	1.64	1.372	1.73567	1.452	1.315	1.197	0.996333	1.39633	1.42533	1.207	1.32	1.45467	1.30533	1.25367	1.346	1.35867	1.34367	1.26633	1.289	1.27267	1.184	1.29533	1.35867	1.31367	1.26867	1.11067	1.34033	1.304	1.25333	1.23433	0.192333	1.43933	1.37733	1.84033	1.70067	1.631	1.61533	1.66467	1.74467	1.62133	1.65367	1.69833	1.722	1.67067	1.764
13:59:10	13.99	1.34633	1.63933	1.258	1.65167	1.38467	1.73933	1.481	1.33033	1.21433	1.00667	1.40867	1.436	1.22467	1.332	1.48833	1.31733	1.26767	1.36367	1.37233	1.35533	1.27567	1.30633	1.28467	1.2	1.311	1.37067	1.33167	1.28233	1.13033	1.35667	1.31633	1.27033	1.24333	0.192333	1.486	1.42067	1.85	1.719	1.64233	1.62567	1.67767	1.73167	1.63333	1.668	1.709	1.73267	1.68367	1.77567
14:14:10	14.24	1.35833	1.65033	1.275	1.66633	1.40067	1.75533	1.506	1.349	1.23667	1.017	1.42067	1.447	1.24233	1.351	1.51533	1.33433	1.281	1.39567	1.38433	1.371	1.28733	1.32	1.29867	1.21667	1.328	1.38667	1.34867	1.297	1.152	1.37533	1.335	1.285	1.25467	0.193333	1.50467	1.46	1.85733	1.733	1.655	1.637	1.68733	1.758	1.64267	1.67733	1.71833	1.74467	1.69167	1.78833
14:29:10	14.49	1.37133	1.663	1.29467	1.67633	1.415	1.76733	1.52667	1.361	1.255	1.02767	1.432	1.45533	1.25933	1.355	1.53867	1.35067	1.29567	1.41967	1.398	1.38567	1.31067	1.33633	1.31133	1.232	1.34433	1.39867	1.36467	1.31067	1.171	1.39033	1.351	1.301	1.26367	0.193333	1.53833	1.497	1.863	1.75	1.668	1.64733	1.698	1.77167	1.655	1.69067	1.72767	1.756	1.70433	1.80133
14:44:10	14.74	1.384	1.67367	1.31033	1.687	1.42733	1.77833	1.54	1.373	1.26833	1.03967	1.441	1.465	1.27467	1.365	1.55667	1.372	1.30833	1.43867	1.411	1.40133	1.32833	1.349	1.327	1.24967	1.363	1.41167	1.379	1.32767	1.18933	1.40667	1.363	1.31667	1.27267	0.194333	1.58633	1.532	1.86667	1.77233	1.67967	1.65667	1.70667	1.78633	1.66533	1.70367	1.73833	1.76933	1.71833	1.81067
14:59:10	14.99	1.39633	1.685	1.32	1.699	1.44833	1.79633	1.55033	1.388	1.29433	1.05033	1.45333	1.471	1.296	1.37867	1.58133	1.38167	1.32233	1.459	1.42533	1.41233	1.34933	1.363	1.33967	1.26933	1.38733	1.42367	1.39367	1.34233	1.208	1.42667	1.38133	1.33267	1.28167	0.194333	1.61833	1.56467	1.86933	1.79767	1.68767	1.66533	1.71633	1.805	1.677	1.71467	1.748	1.78267	1.728	1.82
15:14:10	15.24	1.405	1.695	1.33333	1.71067	1.458	1.80267	1.55733	1.39767	1.30267	1.059	1.46	1.477	1.307	1.396	1.60067	1.39333	1.33467	1.47367	1.435	1.42033	1.376	1.37567	1.353	1.27967	1.40567	1.43467	1.40467	1.35533	1.22467	1.43667	1.39667	1.34167	1.29233	0.194667	1.65767	1.59333	1.87233	1.81167	1.69767	1.67267	1.72433	1.821	1.68433	1.72567	1.75533	1.798	1.739	1.82933
15:29:10	15.49	1.42333	1.70667	1.35567	1.723	1.472	1.83233	1.56267	1.41367	1.33333	1.07133	1.47333	1.483	1.32667	1.406	1.62033	1.415	1.35067	1.49333	1.44933	1.436	1.391	1.392	1.368	1.299	1.427	1.45	1.42767	1.37233	1.24533	1.456	1.41733	1.363	1.3	0.195333	1.70533	1.61833	1.87333	1.82633	1.711	1.68167	1.73133	1.83233	1.69633	1.734	1.76233	1.813	1.74667	1.83733
15:44:10	15.74	1.431	1.71367	1.36467	1.73133	1.494	1.845	1.56533	1.426	1.347	1.07967	1.48067	1.48833	1.34133	1.42433	1.63833	1.42867	1.365	1.51	1.462	1.44733	1.41067	1.408	1.384	1.31667	1.44933	1.46267	1.441	1.38867	1.26333	1.464	1.43167	1.37567	1.30933	0.195667	1.74667	1.63767	1.87433	1.83067	1.72033	1.689	1.73933	1.849	1.704	1.74533	1.771	1.82333	1.75733	1.848
15:59:10	15.99	1.43733	1.72367	1.37733	1.743	1.50733	1.86267	1.56733	1.43767	1.367	1.089	1.49267	1.49433	1.35933	1.43733	1.657	1.44633	1.37733	1.52533	1.47833	1.462	1.42733	1.42733	1.39833	1.33067	1.469	1.47767	1.454	1.40367	1.281	1.47267	1.44833	1.38933	1.32167	0.196	1.782	1.65133	1.87667	1.83833	1.728	1.69767	1.748	1.86067	1.71433	1.755	1.77767	1.82933	1.76867	1.856
16:14:10	16.24	1.45067	1.73	1.39133	1.75133	1.519	1.86867	1.56933	1.44933	1.37833	1.099	1.50433	1.50033	1.371	1.453	1.67	1.457	1.39067	1.54	1.49	1.47267	1.44467	1.44	1.411	1.33933	1.48833	1.49167	1.466	1.41533	1.296	1.47967	1.46333	1.401	1.33	0.196333	1.821	1.66067	1.87733	1.85	1.73533	1.703	1.754	1.87433	1.72233	1.764	1.78467	1.84	1.777	1.86333
16:29:10	16.49	1.46767	1.737	1.41	1.762	1.53767	1.88667	1.57	1.462	1.40533	1.106	1.51067	1.50367	1.38933	1.46567	1.683	1.471	1.404	1.55433	1.50267	1.48467	1.45867	1.457	1.425	1.359	1.51533	1.503	1.482	1.43333	1.31233	1.48967	1.47867	1.414	1.33767	0.196667	1.86367	1.66767	1.87767	1.86233	1.74767	1.711	1.76167	1.886	1.73	1.77167	1.792	1.84867	1.78467	1.87233
16:44:10	16.74	1.48167	1.747	1.42467	1.77033	1.551	1.896	1.57033	1.47533	1.42233	1.11533	1.52467	1.507	1.409	1.484	1.697	1.48733	1.41733	1.57133	1.51667	1.49933	1.473	1.47633	1.44267	1.37533	1.539	1.517	1.495	1.45333	1.334	1.50467	1.49367	1.42933	1.35133	0.197	1.89833	1.67133	1.87767	1.87433	1.75567	1.719	1.767	1.898	1.741	1.78367	1.79833	1.86	1.79467	1.88
16:59:10	16.99	1.49433	1.75233	1.43433	1.77967	1.566	1.90467	1.571	1.48567	1.43833	1.124	1.53233	1.511	1.41733	1.495	1.71033	1.50267	1.42833	1.58367	1.52867	1.51	1.49233	1.489	1.45667	1.39133	1.561	1.52967	1.50667	1.465	1.348	1.51433	1.50567	1.44067	1.355	0.197333	1.93467	1.67533	1.879	1.88367	1.764	1.723	1.77267	1.91133	1.745	1.79333	1.80533	1.86633	1.80233	1.88533
17:14:10	17.24	1.507	1.76067	1.44767	1.78633	1.582	1.92167	1.57	1.49433	1.45133	1.13133	1.54267	1.515	1.43167	1.50933	1.714	1.51667	1.44	1.59567	1.542	1.52233	1.521	1.50467	1.47033	1.40833	1.58233	1.54133	1.51867	1.47833	1.36467	1.522	1.51933	1.45367	1.36533	0.198	1.96633	1.677	1.88	1.89433	1.772	1.73067	1.77867	1.925	1.75	1.808	1.80867	1.87833	1.80833	1.88933
17:29:10	17.49	1.51867	1.77	1.461	1.79767	1.59567	1.933	1.57	1.50367	1.473	1.13967	1.55	1.51767	1.44833	1.52067	1.72733	1.52867	1.453	1.60967	1.553	1.53933	1.535	1.51733	1.484	1.426	1.60133	1.55033	1.529	1.49133	1.37967	1.532	1.53267	1.467	1.37167	0.198	1.99833	1.67933	1.882	1.90767	1.77833	1.73667	1.786	1.939	1.76167	1.82033	1.817	1.88133	1.81567	1.89433
17:44:10	17.74	1.52467	1.781	1.46967	1.80533	1.608	1.93733	1.57033	1.51167	1.49233	1.14767	1.55933	1.51933	1.45867	1.53367	1.73967	1.541	1.46467	1.62067	1.56233	1.555	1.55267	1.53567	1.498	1.44033	1.61967	1.56233	1.539	1.504	1.396	1.53933	1.54633	1.48067	1.37867	0.198667	2.02567	1.68133	1.881	1.919	1.786	1.74267	1.79067	1.956	1.77133	1.831	1.82167	1.88933	1.82433	1.898
17:59:10	17.99	1.53867	1.78933	1.48267	1.81233	1.62067	1.944	1.569	1.52267	1.51567	1.15467	1.57433	1.52167	1.47567	1.54533	1.75133	1.55467	1.47667	1.631	1.57433	1.56833	1.57	1.55167	1.51167	1.45633	1.637	1.575	1.55167	1.51933	1.411	1.55267	1.55833	1.49333	1.389	0.199	2.04933	1.68133	1.88133	1.932	1.796	1.74933	1.796	1.96867	1.77833	1.84333	1.828	1.89467	1.83067	1.90133
18:14:10	18.24	1.54567	1.797	1.49667	1.81867	1.635	1.95867	1.56833	1.53	1.52833	1.163	1.586	1.52567	1.49033	1.55833	1.76167	1.56433	1.486	1.64267	1.58433	1.58333	1.58733	1.56533	1.52333	1.476	1.65433	1.586	1.56367	1.53367	1.43167	1.56967	1.56967	1.50467	1.39967	0.199333	2.071	1.68133	1.882	1.944	1.80033	1.75367	1.801	1.98233	1.78167	1.84933	1.83	1.896	1.83767	1.90367
18:29:10	18.49	1.556	1.80433	1.50767	1.821	1.64733	1.96567	1.56767	1.538	1.54433	1.17067	1.59167	1.527	1.505	1.56533	1.77333	1.574	1.497	1.65367	1.59467	1.598	1.60367	1.57433	1.53567	1.49167	1.679	1.59733	1.574	1.54533	1.446	1.57833	1.58033	1.51467	1.40667	0.199667	2.08967	1.68167	1.88133	1.95567	1.807	1.75967	1.80667	1.99533	1.78833	1.85967	1.83467	1.89967	1.841	1.90567
18:44:10	18.74	1.564	1.81	1.515	1.83167	1.66033	1.96933	1.567	1.54433	1.56233	1.17867	1.60133	1.53	1.51767	1.58467	1.78467	1.58467	1.507	1.65933	1.60433	1.61	1.61867	1.58667	1.548	1.505	1.69533	1.609	1.58533	1.557	1.46233	1.58467	1.59067	1.52633	1.41933	0.200333	2.10367	1.68167	1.88167	1.966	1.815	1.76667	1.81	2.008	1.79367	1.865	1.838	1.90567	1.84867	1.907
18:59:10	18.99	1.57067	1.81767	1.52433	1.83367	1.66567	1.986	1.56567	1.55167	1.57767	1.188	1.60933	1.534	1.52967	1.59367	1.795	1.596	1.518	1.66933	1.61367	1.62267	1.631	1.597	1.55867	1.51667	1.71033	1.619	1.59567	1.56833	1.47733	1.59233	1.59967	1.53467	1.42333	0.200333	2.11733	1.68233	1.88267	1.97667	1.817	1.76967	1.814	2.01967	1.798	1.86833	1.83933	1.91167	1.85433	1.91
19:14:10	19.24	1.57567	1.82433	1.52767	1.83767	1.68033	2.00367	1.56533	1.55933	1.591	1.19467	1.61767	1.53667	1.54067	1.60433	1.80633	1.608	1.52933	1.679	1.62467	1.63533	1.64233	1.60667	1.56933	1.52667	1.72533	1.638	1.60533	1.57633	1.49	1.59867	1.60767	1.543	1.44067	0.201333	2.13	1.68133	1.885	1.98667	1.82167	1.77467	1.81567	2.029	1.81167	1.87267	1.84367	1.919	1.859	1.91033
19:29:10	19.49	1.58533	1.832	1.53867	1.84367	1.69433	2.011	1.56333	1.56867	1.604	1.202	1.62933	1.54067	1.55467	1.61533	1.81867	1.617	1.53767	1.68633	1.63333	1.64567	1.654	1.62167	1.58033	1.54233	1.74067	1.65133	1.61433	1.589	1.50333	1.605	1.616	1.55467	1.44633	0.201333	2.14167	1.681	1.88567	1.996	1.829	1.784	1.82333	2.04	1.81367	1.88	1.84567	1.927	1.86233	1.91133
19:44:10	19.74	1.586	1.837	1.541	1.85067	1.70233	2.02867	1.563	1.575	1.61433	1.20833	1.631	1.54267	1.56133	1.623	1.82833	1.626	1.549	1.697	1.64267	1.656	1.66567	1.63	1.591	1.55267	1.75433	1.66433	1.62167	1.59667	1.51633	1.61067	1.623	1.56067	1.45533	0.201333	2.15033	1.68	1.88667	2.005	1.82967	1.78467	1.82667	2.049	1.81933	1.885	1.84833	1.93433	1.86667	1.91367
19:59:10	19.99	1.59367	1.84067	1.547	1.85367	1.717	2.02233	1.56167	1.58233	1.627	1.21633	1.63533	1.548	1.57333	1.63433	1.84	1.63567	1.56133	1.708	1.65133	1.66533	1.67667	1.642	1.60133	1.56467	1.76933	1.67433	1.62833	1.60433	1.52767	1.61633	1.63033	1.57133	1.462	0.202333	2.15567	1.67933	1.888	2.013	1.83333	1.78733	1.832	2.057	1.82433	1.88733	1.85067	1.93933	1.868	1.91667
20:14:10	20.24	1.59867	1.846	1.55467	1.85433	1.724	2.02867	1.56133	1.591	1.642	1.22367	1.64533	1.54967	1.58467	1.64	1.849	1.644	1.57067	1.71933	1.66133	1.67667	1.68833	1.65233	1.61267	1.57767	1.783	1.68733	1.635	1.614	1.54133	1.62367	1.638	1.581	1.46967	0.202333	2.16267	1.67867	1.889	2.02033	1.83467	1.79067	1.831	2.06467	1.839	1.89267	1.85533	1.94467	1.87267	1.918
20:29:10	20.49	1.60267	1.85067	1.557	1.85633	1.737	2.04333	1.56067	1.59767	1.65	1.22933	1.649	1.553	1.594	1.647	1.85667	1.65333	1.584	1.72933	1.66833	1.68633	1.699	1.66233	1.62267	1.58967	1.796	1.697	1.643	1.62367	1.55367	1.63133	1.64567	1.588	1.47633	0.203	2.16867	1.678	1.89	2.02833	1.83733	1.79333	1.83567	2.072	1.82833	1.89333	1.858	1.95	1.875	1.919
20:44:10	20.74	1.61033	1.85133	1.56533	1.85767	1.747	2.05467	1.55867	1.60633	1.661	1.23733	1.655	1.55733	1.603	1.65533	1.849	1.66267	1.595	1.738	1.678	1.696	1.70933	1.67167	1.63267	1.60167	1.80767	1.70867	1.65067	1.63367	1.56467	1.63667	1.65233	1.59533	1.48933	0.203667	2.174	1.677	1.891	2.037	1.84133	1.79533	1.83533	2.079	1.836	1.89633	1.86033	1.95567	1.87633	1.92133
20:59:10	20.99	1.61767	1.854	1.57133	1.859	1.75633	2.06067	1.55733	1.61467	1.67867	1.24567	1.659	1.562	1.61367	1.67167	1.85667	1.67167	1.604	1.74633	1.686	1.70467	1.71933	1.681	1.64333	1.614	1.81833	1.72033	1.65833	1.644	1.576	1.64467	1.65933	1.60533	1.49467	0.203667	2.18	1.67667	1.892	2.04567	1.84333	1.798	1.841	2.08633	1.844	1.897	1.86233	1.962	1.87733	1.92233
21:14:10	21.24	1.62267	1.85733	1.57867	1.86033	1.77	2.069	1.55567	1.62267	1.68733	1.25233	1.665	1.56633	1.621	1.68033	1.86567	1.67967	1.61267	1.75567	1.69533	1.71367	1.72867	1.69033	1.65267	1.625	1.83	1.73	1.66533	1.653	1.58967	1.65233	1.666	1.61367	1.50367	0.204333	2.184	1.67567	1.891	2.054	1.84867	1.801	1.84367	2.09367	1.83367	1.90167	1.86567	1.96767	1.87767	1.92433
21:29:10	21.49	1.62833	1.857	1.58433	1.863	1.781	2.07467	1.55433	1.629	1.69967	1.26033	1.673	1.57033	1.62967	1.687	1.87633	1.688	1.62333	1.76433	1.70267	1.72267	1.73833	1.702	1.66333	1.63667	1.84167	1.74	1.67267	1.66167	1.603	1.658	1.67233	1.62133	1.51167	0.204333	2.18933	1.67467	1.89133	2.06233	1.85333	1.80167	1.846	2.10167	1.84333	1.90467	1.87133	1.973	1.87633	1.92667
21:44:10	21.74	1.63367	1.863	1.591	1.866	1.79033	2.082	1.553	1.63633	1.71167	1.26733	1.67733	1.578	1.63667	1.69567	1.88667	1.69633	1.635	1.772	1.71233	1.73067	1.74933	1.71333	1.672	1.647	1.85167	1.751	1.67967	1.669	1.61367	1.66367	1.679	1.63033	1.51767	0.205333	2.194	1.674	1.891	2.07067	1.85733	1.80633	1.84833	2.109	1.84967	1.905	1.87367	1.977	1.87867	1.92833
21:59:10	21.99	1.63933	1.862	1.59567	1.867	1.80467	2.084	1.551	1.643	1.721	1.27433	1.68	1.58067	1.64333	1.703	1.895	1.70433	1.642	1.78133	1.71867	1.73967	1.75867	1.72133	1.682	1.659	1.86033	1.76033	1.68533	1.676	1.62333	1.669	1.686	1.637	1.52633	0.205333	2.19833	1.67267	1.893	2.07933	1.86033	1.81067	1.84967	2.117	1.85867	1.90467	1.87733	1.982	1.87867	1.93067
22:14:10	22.24	1.64433	1.86667	1.60167	1.86967	1.813	2.09067	1.548	1.649	1.729	1.27833	1.68633	1.587	1.64967	1.71333	1.90267	1.71233	1.652	1.788	1.72633	1.74867	1.77	1.73	1.69067	1.66933	1.87	1.77	1.692	1.684	1.63267	1.67467	1.69233	1.64467	1.53267	0.205667	2.20267	1.67167	1.89433	2.08667	1.862	1.81233	1.853	2.12367	1.858	1.906	1.879	1.987	1.87967	1.93267
[truncated: 11 more columns]

## Sheet: anti-C.A. repeat 2_OD600
OD600 measurements
Time	Time(h)	H2O-1	H20-2	DMSO	WT	AN10295	AN8645	AN7513	AN6790	AN3501	AN1599	AN7073	AN10600	AN2026	AN10021	AN2553	AN7872	AN0533	AN7061	AN7921	AN8111	AN6788	AN7072	AN2241	AN1678	AN8941	AN10491	AN4837	AN7919	AN3502	AN10294	AN8251	AN8509	AN3280	AN3269	AN3492	AN2036	AN8506	AN9013	AN0148	AN4933	AN3911	AN7896	AN8902	AN8414	AN3391	AN10300	AN1029	AN0153
00:14:10	0.24	0.117667	0.124333	0.116667	0.122667	0.173333	0.135	0.135667	0.149667	0.121667	0.142	0.124333	0.166	0.131333	0.123667	0.124	0.132333	0.131	0.134667	0.139333	0.124333	0.124333	0.125667	0.116667	0.13	0.163	0.130333	0.125333	0.191667	0.141667	0.129333	0.145667	0.145667	0.134667	0.142667	0.122	0.124333	0.131333	0.141333	0.130333	0.139667	0.142	0.129667	0.152	0.124333	0.131667	0.135	0.128667	0.134
00:29:10	0.49	0.119333	0.127333	0.118	0.125667	0.170667	0.136333	0.137	0.150333	0.122333	0.143667	0.126333	0.169	0.133	0.125667	0.125333	0.133667	0.132667	0.136	0.140333	0.125333	0.126	0.126667	0.117667	0.131333	0.167333	0.131333	0.126333	0.193	0.143333	0.131	0.148667	0.149	0.138333	0.146	0.124333	0.127667	0.134	0.144333	0.133	0.143333	0.145	0.131	0.155333	0.127667	0.134667	0.137667	0.131333	0.137333
00:44:10	0.74	0.121	0.131667	0.119667	0.129333	0.164	0.138333	0.138333	0.152667	0.122667	0.145667	0.128	0.172	0.135333	0.127667	0.127667	0.135667	0.134667	0.138333	0.141333	0.126667	0.128	0.129	0.119667	0.133333	0.170333	0.133	0.128	0.196	0.144333	0.133333	0.153	0.152667	0.142	0.150333	0.126667	0.131333	0.137667	0.147667	0.137333	0.148	0.148333	0.132333	0.159333	0.131333	0.138333	0.141333	0.135	0.142
00:59:10	0.99	0.123667	0.136667	0.122667	0.133667	0.159	0.141	0.142	0.155	0.123333	0.148	0.130333	0.176333	0.138667	0.130333	0.131	0.138	0.136667	0.140333	0.143333	0.128667	0.130333	0.130667	0.122333	0.136667	0.172667	0.135667	0.131	0.199	0.146667	0.136	0.158	0.156667	0.147	0.154667	0.129667	0.135667	0.141667	0.152333	0.142	0.153	0.153	0.133667	0.164667	0.135667	0.143	0.146	0.139333	0.146667
01:14:10	1.24	0.126667	0.142667	0.126333	0.138667	0.159333	0.143667	0.145	0.157333	0.124333	0.151667	0.133333	0.180333	0.142	0.134333	0.134333	0.140333	0.14	0.144	0.146333	0.131	0.133667	0.133	0.125333	0.139	0.175667	0.138333	0.134333	0.202667	0.149667	0.139333	0.164333	0.162	0.153	0.160333	0.133	0.140667	0.146667	0.157333	0.147667	0.159667	0.157667	0.135	0.170333	0.140667	0.148333	0.151	0.144333	0.152667
01:29:10	1.49	0.130667	0.150667	0.130667	0.145667	0.171	0.148	0.149333	0.160667	0.125333	0.155667	0.137333	0.185	0.146333	0.138333	0.139	0.143667	0.143667	0.147667	0.149	0.134333	0.137333	0.136333	0.129333	0.144	0.179	0.141	0.138	0.207667	0.152667	0.143	0.170667	0.168333	0.159333	0.167333	0.137	0.146667	0.152333	0.164	0.154667	0.166667	0.163667	0.136333	0.178	0.146333	0.155	0.156333	0.150333	0.159667
01:44:10	1.74	0.136	0.159	0.136	0.153333	0.167333	0.153	0.154667	0.164667	0.126333	0.160333	0.142	0.19	0.152	0.143667	0.144	0.148	0.148333	0.152667	0.152667	0.139	0.142	0.141	0.133667	0.149	0.184	0.145333	0.142667	0.212667	0.157	0.148333	0.178667	0.175333	0.167333	0.175	0.142	0.154333	0.159333	0.171333	0.163	0.175667	0.170667	0.138	0.186667	0.153	0.162	0.163667	0.158	0.168333
01:59:10	1.99	0.141667	0.169333	0.142333	0.162667	0.167667	0.158333	0.160333	0.169333	0.127667	0.166	0.148333	0.196	0.158333	0.150667	0.150333	0.153667	0.155333	0.158	0.157667	0.143	0.147333	0.145	0.139667	0.157	0.188333	0.150667	0.150333	0.219667	0.162	0.154	0.188667	0.184	0.177333	0.185333	0.147667	0.162667	0.168	0.18	0.171333	0.186	0.179333	0.139333	0.197	0.161667	0.170667	0.171667	0.166333	0.178
02:14:10	2.24	0.148667	0.181667	0.149667	0.173	0.167667	0.165	0.167	0.175	0.129	0.173333	0.154667	0.203667	0.166	0.158333	0.157667	0.16	0.162	0.164667	0.162667	0.149333	0.154333	0.152333	0.146333	0.164333	0.194333	0.157333	0.156	0.227333	0.168333	0.161333	0.199333	0.195333	0.188333	0.196667	0.154667	0.173	0.177667	0.190333	0.182333	0.198	0.189333	0.141333	0.208667	0.171	0.181333	0.181333	0.176333	0.19
02:29:10	2.49	0.157667	0.195667	0.159	0.186	0.165333	0.172333	0.175667	0.182	0.130667	0.181	0.163	0.211667	0.175333	0.167	0.166667	0.168	0.171667	0.172667	0.168333	0.155333	0.162667	0.159333	0.154667	0.168667	0.202333	0.165	0.166333	0.235667	0.176667	0.169667	0.214	0.207333	0.202	0.21	0.163	0.184667	0.189333	0.202667	0.195	0.212	0.201333	0.143333	0.222	0.182	0.193667	0.193	0.187667	0.203667
02:44:10	2.74	0.168	0.212	0.169333	0.201333	0.174333	0.181667	0.186	0.190333	0.133	0.191	0.173	0.222333	0.187	0.178	0.178	0.177333	0.182	0.182	0.175667	0.163333	0.172333	0.166667	0.164333	0.178667	0.211	0.174667	0.176333	0.247667	0.185667	0.179667	0.228	0.221333	0.217	0.225333	0.172	0.198	0.202333	0.216667	0.209333	0.227333	0.215	0.145	0.238	0.195	0.207	0.206667	0.201	0.219
02:59:10	2.99	0.181	0.231	0.182	0.219	0.176333	0.192667	0.198	0.199667	0.135667	0.203333	0.185333	0.234667	0.200667	0.191667	0.191333	0.188667	0.194667	0.193	0.184333	0.175	0.184333	0.177333	0.175667	0.193	0.222667	0.185333	0.190333	0.260667	0.197	0.192	0.245667	0.237667	0.235	0.243667	0.182667	0.214	0.218333	0.233333	0.226333	0.246333	0.230333	0.147333	0.256333	0.209	0.223333	0.222	0.216667	0.237
03:14:10	3.24	0.196333	0.252667	0.197333	0.240333	0.180667	0.205667	0.212667	0.211333	0.138667	0.218	0.2	0.25	0.217667	0.208333	0.208	0.203	0.210333	0.206333	0.194	0.187	0.199333	0.191	0.190667	0.206	0.237333	0.206	0.203667	0.275667	0.215667	0.206333	0.266667	0.257333	0.255333	0.264333	0.195	0.232	0.236	0.252667	0.246	0.266667	0.249	0.15	0.277333	0.225333	0.243	0.239667	0.234667	0.258333
03:29:10	3.49	0.215	0.278	0.216	0.263333	0.187667	0.220667	0.230333	0.224	0.142	0.236667	0.218333	0.269333	0.237333	0.230667	0.228333	0.221667	0.229	0.221333	0.205	0.203	0.217667	0.206333	0.208	0.224667	0.26	0.221333	0.225667	0.293667	0.228333	0.224	0.292667	0.279667	0.279333	0.288	0.208667	0.253333	0.257	0.274667	0.269333	0.291	0.27	0.152333	0.302333	0.244667	0.264333	0.260333	0.256	0.282
03:44:10	3.74	0.238	0.307	0.238333	0.291	0.196667	0.239333	0.251333	0.239333	0.146	0.258667	0.240667	0.292	0.262	0.255333	0.252333	0.242333	0.252	0.239	0.218	0.221667	0.248333	0.225667	0.228333	0.246667	0.273333	0.249	0.245	0.315333	0.248667	0.245333	0.32	0.304667	0.307	0.315333	0.224	0.277667	0.281333	0.301	0.296	0.319	0.295	0.155	0.329667	0.266	0.29	0.285	0.280667	0.308667
03:59:10	3.99	0.265333	0.340667	0.265	0.321	0.207667	0.263	0.277333	0.257	0.150333	0.288	0.267	0.32	0.292	0.287	0.281667	0.269	0.279	0.261	0.232333	0.245333	0.272667	0.249667	0.255	0.275	0.298333	0.272	0.273	0.341333	0.273	0.272333	0.352333	0.335	0.339	0.347333	0.241667	0.306333	0.309667	0.331	0.326667	0.35	0.322667	0.158	0.361333	0.29	0.319333	0.313667	0.308667	0.340333
04:14:10	4.24	0.297333	0.377333	0.298	0.356	0.219667	0.289333	0.309	0.277	0.155667	0.322667	0.299333	0.351667	0.327	0.323667	0.317333	0.3	0.312	0.286667	0.249	0.273333	0.303	0.278333	0.285667	0.308	0.326667	0.301667	0.309	0.372	0.3	0.304	0.388667	0.369333	0.373667	0.383333	0.261667	0.339333	0.341	0.365667	0.364333	0.386667	0.355667	0.161333	0.397	0.318	0.354	0.346333	0.342	0.375333
04:29:10	4.49	0.335667	0.42	0.335333	0.395667	0.237	0.321667	0.345333	0.300667	0.161667	0.363333	0.336333	0.389667	0.368333	0.364333	0.358333	0.339	0.350333	0.318333	0.267667	0.307667	0.338333	0.312667	0.321667	0.347	0.36	0.333	0.347333	0.407667	0.333667	0.342667	0.431333	0.407333	0.414333	0.424333	0.284667	0.376667	0.377	0.404667	0.401333	0.427	0.391333	0.165	0.436667	0.35	0.392	0.383333	0.378333	0.414667
04:44:10	4.74	0.377667	0.465	0.377667	0.438	0.256667	0.360333	0.388667	0.329333	0.168667	0.411333	0.38	0.434333	0.416667	0.412667	0.403333	0.383667	0.394333	0.354333	0.289333	0.349	0.383667	0.352667	0.363667	0.395667	0.399	0.369	0.396333	0.450333	0.374667	0.387333	0.474333	0.451667	0.458333	0.468667	0.309	0.418333	0.418667	0.447333	0.446	0.472	0.432333	0.168667	0.481	0.383667	0.435	0.424667	0.420667	0.458667
04:59:10	4.99	0.422667	0.515	0.424333	0.486	0.279333	0.401333	0.435	0.361667	0.176333	0.463333	0.430333	0.486667	0.474	0.463333	0.458	0.434	0.441667	0.396333	0.314	0.397	0.431333	0.399667	0.409333	0.45	0.444	0.415	0.451333	0.497	0.418667	0.434667	0.521667	0.498333	0.507667	0.517667	0.336333	0.463667	0.464	0.494	0.493667	0.522	0.478	0.172667	0.530333	0.421667	0.481333	0.471	0.466	0.505333
05:14:10	5.24	0.465667	0.57	0.472333	0.537667	0.305667	0.449333	0.487	0.400333	0.185	0.516333	0.485333	0.540333	0.530667	0.522667	0.513	0.484667	0.493333	0.445	0.341333	0.447333	0.483	0.447	0.458667	0.506333	0.488	0.465667	0.51	0.548667	0.469	0.483333	0.575	0.55	0.560333	0.572333	0.367333	0.513667	0.514	0.545667	0.548	0.577333	0.528333	0.177	0.584	0.463333	0.533667	0.521667	0.516333	0.56
05:29:10	5.49	0.515	0.628667	0.522	0.597667	0.334333	0.498	0.542333	0.445	0.195333	0.571	0.540667	0.595667	0.590667	0.579	0.572667	0.542	0.546333	0.496667	0.372667	0.499667	0.536333	0.496333	0.511	0.564667	0.540333	0.518333	0.566	0.602333	0.522	0.535333	0.631667	0.605667	0.619333	0.631333	0.401	0.571	0.569667	0.602333	0.603333	0.637333	0.583333	0.181667	0.643333	0.511	0.591667	0.577333	0.571333	0.616667
05:44:10	5.74	0.564667	0.694667	0.579	0.661	0.367667	0.553333	0.598667	0.494667	0.206667	0.625	0.596	0.651667	0.654667	0.634333	0.633	0.595	0.599	0.551	0.408333	0.551333	0.593333	0.548	0.564333	0.621667	0.591667	0.574	0.626333	0.661	0.579	0.588	0.696333	0.668	0.682333	0.695	0.437333	0.632667	0.630333	0.663333	0.667667	0.703	0.644	0.186333	0.707	0.562333	0.654333	0.638	0.631333	0.679
05:59:10	5.99	0.614333	0.764	0.634	0.729333	0.404	0.604333	0.655333	0.55	0.219	0.677667	0.652	0.71	0.711333	0.689333	0.693	0.650667	0.654333	0.608	0.447	0.607333	0.649	0.6	0.616333	0.679333	0.644667	0.626333	0.684	0.719333	0.634333	0.640667	0.762667	0.733333	0.750333	0.762	0.476	0.698	0.695667	0.728	0.736	0.771667	0.707333	0.191333	0.773333	0.617667	0.72	0.703	0.697667	0.744333
06:14:10	6.24	0.667	0.837667	0.693667	0.798	0.447333	0.658667	0.712	0.611333	0.233667	0.731667	0.707667	0.763333	0.767	0.742667	0.752333	0.700667	0.708333	0.666667	0.490333	0.659333	0.703	0.650667	0.670667	0.737	0.695667	0.68	0.740667	0.774	0.692333	0.694333	0.833	0.803333	0.821	0.832	0.518333	0.768333	0.765667	0.796667	0.806667	0.841333	0.775	0.197	0.845	0.677	0.789667	0.773	0.766	0.814
06:29:10	6.49	0.719333	0.911667	0.747	0.873333	0.491667	0.712667	0.765333	0.675667	0.249	0.780667	0.76	0.815333	0.820667	0.800333	0.805667	0.751333	0.757	0.724667	0.537	0.709	0.753667	0.697667	0.722	0.787667	0.747	0.732667	0.794333	0.830333	0.750333	0.745333	0.904	0.875	0.894333	0.906333	0.563667	0.84	0.836667	0.867667	0.877667	0.915667	0.845333	0.202667	0.916333	0.741	0.860667	0.844333	0.838667	0.887
06:44:10	6.74	0.769	0.987	0.800667	0.946333	0.539333	0.764	0.82	0.744667	0.265667	0.83	0.808	0.863667	0.874333	0.847333	0.860667	0.795333	0.805333	0.78	0.588667	0.759333	0.801667	0.743667	0.773333	0.837333	0.794	0.784	0.845	0.882667	0.806	0.793	0.978333	0.948667	0.969	0.979	0.613333	0.914333	0.908667	0.939333	0.952667	0.988667	0.916667	0.208667	0.991	0.807	0.933	0.918	0.911667	0.959667
06:59:10	6.99	0.813667	1.06267	0.853333	1.023	0.594667	0.812	0.87	0.813667	0.284333	0.87	0.853667	0.909667	0.920333	0.89	0.905667	0.838	0.85	0.832667	0.644	0.800667	0.847	0.785	0.819667	0.885	0.838	0.831	0.89	0.931333	0.859333	0.836667	1.05133	1.023	1.04167	1.05167	0.665	0.992	0.985	1.01133	1.02567	1.06167	0.985333	0.215667	1.06533	0.876667	1.00633	0.993	0.987333	1.034
07:14:10	7.24	0.86	1.137	0.901667	1.094	0.656333	0.857333	0.915	0.877333	0.305	0.905333	0.893667	0.949333	0.963	0.928	0.947	0.876333	0.887667	0.879333	0.705	0.839667	0.885333	0.822667	0.864333	0.934	0.875667	0.872	0.929333	0.972333	0.906667	0.876667	1.125	1.097	1.115	1.12467	0.718333	1.06467	1.05733	1.08533	1.09733	1.132	1.056	0.222333	1.136	0.947333	1.076	1.06733	1.05933	1.104
07:29:10	7.49	0.900333	1.21067	0.945667	1.16533	0.716667	0.895333	0.952	0.943667	0.327333	0.942	0.933333	0.986333	0.997	0.969	0.985333	0.912	0.925667	0.927	0.769	0.883667	0.924333	0.859667	0.906333	0.963667	0.914	0.912	0.972	1.013	0.951333	0.913	1.19067	1.168	1.18633	1.195	0.774667	1.138	1.12867	1.15567	1.17033	1.202	1.126	0.229667	1.20767	1.018	1.147	1.13933	1.13167	1.17567
07:44:10	7.74	0.940667	1.27933	0.986	1.23733	0.781667	0.935	0.992	1.00267	0.352	0.981	0.967333	1.01933	1.03133	1.002	1.02167	0.945667	0.959667	0.968333	0.832333	0.912333	0.96	0.892	0.945	1	0.947667	0.947667	1.006	1.04767	0.990333	0.947667	1.26067	1.23767	1.25533	1.26367	0.830333	1.209	1.2	1.226	1.241	1.27	1.19233	0.237667	1.27667	1.08833	1.21567	1.21067	1.204	1.24367
07:59:10	7.99	0.975667	1.34533	1.023	1.30467	0.847667	0.968	1.02767	1.05633	0.378333	1.00867	0.999	1.05067	1.06133	1.03367	1.05433	0.978667	0.992	1.00333	0.896333	0.944667	0.992	0.924333	0.980333	1.03033	0.979333	0.98	1.03833	1.08033	1.027	0.980333	1.32567	1.30333	1.321	1.32767	0.888	1.27733	1.26833	1.291	1.30567	1.33367	1.259	0.245667	1.342	1.15667	1.282	1.279	1.27433	1.309
08:14:10	8.24	1.01	1.409	1.05733	1.37167	0.92	1.001	1.05867	1.10267	0.406333	1.03867	1.02867	1.081	1.08933	1.06333	1.085	1.00433	1.02067	1.036	0.957333	0.975	1.023	0.954	1.015	1.06067	1.00633	1.00933	1.06933	1.10933	1.06067	1.007	1.38933	1.36833	1.383	1.39	0.946333	1.342	1.33333	1.36	1.36967	1.39667	1.32	0.254	1.40467	1.22367	1.34433	1.34367	1.33867	1.37133
08:29:10	8.49	1.04133	1.46733	1.089	1.42667	0.982667	1.029	1.087	1.141	0.437	1.06067	1.05633	1.106	1.11933	1.097	1.11267	1.03167	1.048	1.06767	1.01333	1.006	1.05333	0.979667	1.04467	1.08967	1.03333	1.039	1.09767	1.13733	1.089	1.034	1.44533	1.42667	1.44133	1.44833	1.00333	1.404	1.395	1.41567	1.42833	1.455	1.38033	0.264	1.46333	1.28667	1.40533	1.406	1.4	1.43
08:44:10	8.74	1.07067	1.52233	1.11933	1.48433	1.04767	1.057	1.11567	1.17833	0.469	1.09567	1.08467	1.13267	1.14167	1.12267	1.14033	1.05633	1.07333	1.094	1.06367	1.02933	1.077	1.00667	1.07167	1.12833	1.05667	1.06533	1.12333	1.16333	1.11667	1.058	1.505	1.48433	1.49533	1.50133	1.05933	1.46233	1.45233	1.47233	1.48367	1.508	1.43533	0.274333	1.518	1.348	1.46167	1.463	1.45833	1.485
08:59:10	8.99	1.099	1.57233	1.147	1.53933	1.10167	1.083	1.142	1.20967	0.503667	1.111	1.11167	1.156	1.169	1.14267	1.16667	1.08533	1.097	1.12	1.11167	1.05533	1.105	1.03133	1.09833	1.14033	1.07967	1.09033	1.14767	1.18567	1.14067	1.081	1.557	1.53733	1.548	1.552	1.11233	1.51867	1.50533	1.52333	1.537	1.55967	1.48833	0.285667	1.568	1.407	1.51367	1.51633	1.51333	1.53533
09:14:10	9.24	1.12533	1.61933	1.173	1.57933	1.15567	1.10733	1.16733	1.23933	0.541333	1.134	1.13167	1.177	1.19	1.166	1.18933	1.10933	1.12033	1.146	1.15033	1.07767	1.13733	1.05367	1.12467	1.168	1.09933	1.113	1.17133	1.208	1.16567	1.10133	1.60267	1.585	1.59433	1.59733	1.16333	1.56567	1.55633	1.573	1.58467	1.606	1.53867	0.298333	1.61533	1.46167	1.56367	1.56667	1.56533	1.58267
09:29:10	9.49	1.14933	1.66133	1.195	1.62767	1.19867	1.12967	1.188	1.26533	0.580667	1.15467	1.15567	1.198	1.21233	1.18933	1.211	1.138	1.13933	1.16767	1.18767	1.10033	1.153	1.078	1.148	1.19233	1.12033	1.13633	1.19267	1.229	1.189	1.12333	1.64667	1.63067	1.639	1.64067	1.21267	1.61267	1.60367	1.628	1.63267	1.65	1.582	0.312333	1.65767	1.51333	1.60867	1.61467	1.611	1.626
09:44:10	9.74	1.168	1.69933	1.21633	1.66967	1.239	1.14833	1.21	1.28967	0.621667	1.17933	1.177	1.21767	1.23033	1.204	1.23	1.15733	1.15967	1.18767	1.22133	1.117	1.18633	1.094	1.16767	1.23	1.13667	1.15433	1.21233	1.245	1.20867	1.14	1.69367	1.672	1.67833	1.67933	1.259	1.65767	1.646	1.665	1.67367	1.69133	1.62633	0.327667	1.69733	1.561	1.65067	1.65633	1.65667	1.66633
09:59:10	9.99	1.19233	1.735	1.23967	1.70467	1.27233	1.17033	1.22833	1.311	0.667	1.20067	1.19867	1.236	1.25267	1.22267	1.24867	1.17733	1.17833	1.20867	1.25033	1.13467	1.209	1.11367	1.18967	1.26633	1.15367	1.17533	1.232	1.26467	1.22867	1.159	1.725	1.71067	1.71633	1.71567	1.299	1.697	1.68567	1.70067	1.72467	1.72767	1.66533	0.344	1.73367	1.605	1.693	1.69467	1.69767	1.70267
10:14:10	10.24	1.20967	1.76467	1.25567	1.74333	1.29933	1.187	1.24567	1.33367	0.714	1.22567	1.21067	1.253	1.27033	1.23967	1.269	1.21433	1.195	1.228	1.277	1.15567	1.22633	1.13067	1.20733	1.283	1.17067	1.19333	1.24767	1.28167	1.24867	1.17533	1.759	1.744	1.74967	1.749	1.34	1.729	1.72167	1.73567	1.752	1.76133	1.70167	0.362333	1.76633	1.64433	1.725	1.728	1.73433	1.73633
10:29:10	10.49	1.229	1.787	1.275	1.76733	1.327	1.20433	1.264	1.353	0.762333	1.253	1.22767	1.26633	1.28633	1.25967	1.28733	1.23767	1.213	1.245	1.30333	1.17033	1.255	1.14667	1.22567	1.298	1.18633	1.21	1.26567	1.29767	1.26667	1.19	1.791	1.77167	1.778	1.77833	1.376	1.757	1.75267	1.768	1.78067	1.78967	1.734	0.382333	1.795	1.67733	1.75367	1.75567	1.76533	1.767
10:44:10	10.74	1.24467	1.80233	1.29167	1.78733	1.353	1.22067	1.28067	1.37133	0.814333	1.27833	1.24467	1.27967	1.30267	1.27067	1.31867	1.25	1.227	1.26133	1.32567	1.19067	1.28167	1.16633	1.241	1.32867	1.198	1.227	1.28067	1.31033	1.284	1.20533	1.82067	1.79333	1.8	1.80033	1.411	1.77833	1.77733	1.79033	1.80433	1.81467	1.763	0.402333	1.817	1.703	1.77867	1.775	1.792	1.792
10:59:10	10.99	1.265	1.81367	1.31067	1.80533	1.37567	1.23567	1.29667	1.389	0.865667	1.303	1.26133	1.29333	1.32	1.283	1.351	1.286	1.24333	1.27767	1.34667	1.20133	1.31	1.18267	1.256	1.34667	1.21133	1.24233	1.29833	1.32133	1.29833	1.21967	1.829	1.81233	1.81767	1.81767	1.44267	1.79267	1.796	1.806	1.81833	1.83133	1.786	0.423667	1.833	1.72167	1.795	1.78867	1.81233	1.81133
11:14:10	11.24	1.28167	1.821	1.32833	1.82	1.39833	1.25333	1.31133	1.40667	0.919	1.32133	1.27633	1.307	1.33567	1.30767	1.38067	1.33367	1.25767	1.29433	1.367	1.21433	1.323	1.21167	1.27067	1.37267	1.22367	1.25633	1.313	1.33333	1.31433	1.232	1.845	1.82167	1.82833	1.82933	1.472	1.806	1.81333	1.82433	1.82867	1.84267	1.80367	0.447	1.84433	1.73567	1.809	1.79933	1.82533	1.82567
11:29:10	11.49	1.3	1.82767	1.34467	1.82033	1.41667	1.26633	1.324	1.42267	0.971333	1.352	1.29267	1.32167	1.35133	1.31967	1.40967	1.34667	1.26933	1.30933	1.38633	1.22933	1.375	1.25467	1.28533	1.41633	1.23533	1.27233	1.33033	1.34767	1.33167	1.24433	1.86833	1.832	1.837	1.83667	1.50067	1.81333	1.81767	1.829	1.839	1.852	1.81567	0.470667	1.85367	1.746	1.83033	1.80667	1.83833	1.83567
11:44:10	11.74	1.312	1.833	1.35967	1.836	1.43567	1.281	1.33667	1.43733	1.02433	1.37767	1.307	1.33533	1.366	1.32733	1.43133	1.36733	1.283	1.324	1.40367	1.243	1.379	1.28867	1.29933	1.43	1.24567	1.28567	1.344	1.359	1.34467	1.256	1.875	1.837	1.84467	1.84433	1.52533	1.82	1.82967	1.84067	1.84933	1.85933	1.82933	0.493333	1.861	1.75367	1.82633	1.81267	1.846	1.84333
11:59:10	11.99	1.329	1.83633	1.375	1.83833	1.45433	1.29367	1.34933	1.452	1.07767	1.398	1.32267	1.34967	1.37933	1.34867	1.46433	1.389	1.29533	1.338	1.42067	1.26533	1.41033	1.31133	1.31167	1.43633	1.257	1.30167	1.36467	1.37033	1.35967	1.27067	1.88233	1.841	1.85433	1.84833	1.549	1.82433	1.83267	1.845	1.85467	1.863	1.84067	0.517333	1.86667	1.76033	1.84567	1.817	1.853	1.85033
12:14:10	12.24	1.34033	1.83933	1.38833	1.84	1.47133	1.31	1.36233	1.46867	1.12967	1.441	1.33767	1.36367	1.392	1.365	1.47533	1.42033	1.307	1.35033	1.43833	1.28	1.42467	1.348	1.32567	1.41633	1.26767	1.315	1.37967	1.384	1.373	1.284	1.883	1.854	1.86033	1.853	1.57067	1.82933	1.83833	1.84833	1.867	1.86733	1.84733	0.542	1.87133	1.76533	1.842	1.82	1.85833	1.855
12:29:10	12.49	1.34867	1.841	1.40333	1.839	1.48767	1.32133	1.37333	1.483	1.181	1.461	1.35	1.37333	1.405	1.38133	1.502	1.43767	1.31833	1.363	1.45067	1.304	1.441	1.37633	1.33933	1.435	1.27833	1.32833	1.393	1.393	1.385	1.29433	1.884	1.85967	1.86633	1.85533	1.592	1.83567	1.84433	1.862	1.874	1.87133	1.84867	0.566	1.874	1.76967	1.849	1.822	1.862	1.85867
12:44:10	12.74	1.36033	1.842	1.414	1.846	1.50233	1.33233	1.385	1.49633	1.22967	1.479	1.362	1.38533	1.41933	1.394	1.526	1.46833	1.331	1.374	1.467	1.332	1.484	1.401	1.35233	1.47833	1.28867	1.34233	1.40033	1.40367	1.39833	1.305	1.88767	1.85733	1.86767	1.85767	1.61133	1.84667	1.84767	1.86133	1.891	1.87333	1.85667	0.589667	1.87667	1.77267	1.84733	1.82433	1.86267	1.861
12:59:10	12.99	1.37133	1.84333	1.42467	1.847	1.518	1.34767	1.39733	1.51	1.277	1.49233	1.375	1.39733	1.429	1.40767	1.546	1.48767	1.34267	1.38767	1.48067	1.38067	1.49367	1.42967	1.367	1.46767	1.296	1.35467	1.415	1.41767	1.41333	1.315	1.887	1.86033	1.86333	1.86033	1.62933	1.84267	1.851	1.86767	1.89367	1.87567	1.85733	0.613	1.87833	1.77567	1.85	1.82567	1.87167	1.86333
13:14:10	13.24	1.37833	1.84567	1.44333	1.865	1.53267	1.359	1.40733	1.524	1.323	1.51967	1.38667	1.40867	1.43767	1.42933	1.57667	1.514	1.353	1.40067	1.49267	1.39267	1.51067	1.44833	1.38067	1.49533	1.30567	1.36967	1.42433	1.42767	1.42467	1.325	1.88867	1.858	1.867	1.862	1.64367	1.84567	1.853	1.867	1.894	1.87633	1.86433	0.636	1.88267	1.77767	1.853	1.82633	1.86667	1.866
13:29:10	13.49	1.385	1.847	1.45367	1.883	1.54467	1.37133	1.419	1.53767	1.36667	1.541	1.40133	1.42033	1.44967	1.43967	1.59567	1.53	1.36167	1.41167	1.50733	1.43567	1.51733	1.479	1.39433	1.528	1.314	1.383	1.43233	1.43333	1.43767	1.33667	1.89133	1.86033	1.86933	1.86367	1.657	1.85933	1.859	1.874	1.914	1.878	1.87367	0.658333	1.88267	1.778	1.85533	1.82833	1.87367	1.866
13:44:10	13.74	1.398	1.84867	1.46033	1.87833	1.55933	1.38133	1.42767	1.55	1.40967	1.55833	1.41333	1.43067	1.459	1.456	1.624	1.55433	1.37267	1.422	1.51967	1.44633	1.53867	1.50233	1.40667	1.56	1.32367	1.39433	1.43967	1.43933	1.44933	1.34867	1.895	1.86167	1.876	1.866	1.66733	1.858	1.862	1.877	1.92667	1.87867	1.87033	0.679667	1.884	1.78067	1.86433	1.829	1.896	1.86733
13:59:10	13.99	1.41233	1.85	1.46867	1.88767	1.57333	1.39133	1.437	1.564	1.44867	1.57667	1.42633	1.44267	1.46833	1.468	1.65167	1.59	1.384	1.434	1.531	1.45767	1.562	1.53967	1.41967	1.58933	1.332	1.40533	1.44733	1.445	1.46367	1.36167	1.89933	1.864	1.884	1.867	1.67633	1.85233	1.865	1.88233	1.93133	1.87967	1.874	0.7	1.88633	1.78133	1.86433	1.83033	1.91733	1.869
14:14:10	14.24	1.41867	1.85033	1.475	1.896	1.586	1.402	1.44867	1.576	1.48667	1.595	1.437	1.44933	1.47967	1.48133	1.68067	1.61667	1.39567	1.44367	1.544	1.47467	1.58433	1.55767	1.43167	1.593	1.342	1.416	1.45633	1.45333	1.47867	1.373	1.90267	1.868	1.887	1.86933	1.68267	1.866	1.86767	1.88467	1.92933	1.88033	1.87633	0.719667	1.88867	1.78167	1.86233	1.831	1.921	1.86967
14:29:10	14.49	1.42933	1.85267	1.485	1.89467	1.59667	1.412	1.46	1.588	1.52067	1.61733	1.451	1.459	1.49	1.49467	1.70333	1.64533	1.40767	1.45533	1.55733	1.51133	1.603	1.592	1.44467	1.63633	1.35267	1.42767	1.46633	1.461	1.49067	1.38367	1.90733	1.86633	1.901	1.87133	1.688	1.87467	1.872	1.88867	1.94233	1.88033	1.881	0.738333	1.89067	1.782	1.86433	1.83233	1.93467	1.87167
14:44:10	14.74	1.44533	1.853	1.495	1.89533	1.60933	1.421	1.46867	1.60233	1.55267	1.64067	1.462	1.47433	1.49967	1.50567	1.73367	1.674	1.41767	1.468	1.56967	1.52367	1.62467	1.61733	1.45533	1.66167	1.36233	1.441	1.47833	1.468	1.511	1.395	1.91033	1.86867	1.89067	1.87333	1.693	1.87967	1.874	1.89067	1.95467	1.882	1.88233	0.754667	1.89167	1.783	1.86733	1.83333	1.92567	1.87267
14:59:10	14.99	1.461	1.85533	1.504	1.903	1.62167	1.43167	1.479	1.61533	1.58067	1.665	1.47067	1.47833	1.51067	1.52567	1.75767	1.70533	1.42967	1.48133	1.583	1.54067	1.64767	1.643	1.467	1.68467	1.37667	1.453	1.48667	1.478	1.52633	1.40333	1.91333	1.876	1.88833	1.87667	1.70167	1.89767	1.87633	1.89367	1.95367	1.88267	1.88467	0.770667	1.89333	1.78333	1.86833	1.835	1.92733	1.874
15:14:10	15.24	1.47167	1.85667	1.50633	1.90533	1.63067	1.44233	1.49133	1.624	1.60567	1.68833	1.48267	1.486	1.52067	1.53767	1.78167	1.73633	1.44167	1.49167	1.59633	1.55733	1.66233	1.67367	1.47733	1.70267	1.387	1.46767	1.5	1.48433	1.54367	1.41367	1.917	1.875	1.89867	1.87833	1.701	1.89	1.87967	1.89767	1.96367	1.886	1.888	0.783667	1.897	1.783	1.882	1.836	1.951	1.875
15:29:10	15.49	1.485	1.858	1.52	1.903	1.642	1.45267	1.5	1.63833	1.62767	1.71733	1.499	1.498	1.53267	1.54933	1.805	1.77	1.45533	1.50833	1.60967	1.583	1.67567	1.704	1.48767	1.721	1.39833	1.48167	1.51367	1.492	1.55767	1.424	1.92033	1.88	1.91867	1.88033	1.70967	1.89433	1.882	1.89933	1.971	1.88367	1.89233	0.794667	1.89833	1.78333	1.88167	1.83733	1.94833	1.87633
15:44:10	15.74	1.49167	1.859	1.531	1.90133	1.64833	1.463	1.51033	1.649	1.64467	1.74933	1.50767	1.51	1.544	1.56033	1.83133	1.804	1.46567	1.51933	1.62333	1.617	1.68233	1.733	1.49633	1.74833	1.41067	1.49567	1.52133	1.49867	1.56767	1.435	1.92233	1.88367	1.92267	1.882	1.71067	1.90867	1.88433	1.902	1.977	1.88667	1.89367	0.804333	1.90233	1.783	1.896	1.83833	1.95267	1.87933
15:59:10	15.99	1.497	1.85967	1.53433	1.90067	1.65467	1.474	1.521	1.658	1.65733	1.77967	1.51867	1.52567	1.558	1.57633	1.858	1.84033	1.47667	1.538	1.636	1.63933	1.68767	1.76	1.50767	1.766	1.422	1.51333	1.53133	1.51367	1.57567	1.44567	1.925	1.887	1.91667	1.88533	1.713	1.90633	1.88733	1.905	1.972	1.889	1.89433	0.812667	1.90167	1.784	1.89633	1.83967	1.95133	1.88
16:14:10	16.24	1.50767	1.86067	1.54133	1.90033	1.661	1.483	1.533	1.66933	1.667	1.81133	1.531	1.526	1.57067	1.58833	1.88867	1.87567	1.489	1.55133	1.648	1.66233	1.69333	1.79167	1.522	1.78833	1.43133	1.521	1.54267	1.524	1.588	1.45567	1.92733	1.88867	1.92133	1.88633	1.71533	1.92167	1.89067	1.90667	1.982	1.89133	1.89833	0.82	1.90633	1.78433	1.90633	1.841	1.95433	1.882
16:29:10	16.49	1.512	1.86233	1.54867	1.90033	1.667	1.49433	1.54333	1.67767	1.67467	1.84067	1.54267	1.541	1.58567	1.60467	1.923	1.91233	1.50133	1.56333	1.657	1.701	1.703	1.822	1.531	1.81467	1.444	1.53433	1.55667	1.53367	1.59867	1.46667	1.92833	1.893	1.93133	1.88767	1.71633	1.933	1.89267	1.90833	1.97933	1.89133	1.898	0.827333	1.90833	1.78367	1.90567	1.843	1.949	1.882
16:44:10	16.74	1.522	1.86333	1.555	1.90267	1.671	1.50733	1.55433	1.689	1.68	1.872	1.553	1.55033	1.59633	1.621	1.954	1.951	1.51333	1.57	1.66633	1.74267	1.71733	1.85733	1.53967	1.856	1.458	1.54033	1.565	1.54267	1.60967	1.47867	1.93033	1.89533	1.91867	1.89	1.71767	1.927	1.895	1.90967	1.97867	1.89367	1.90433	0.834	1.90967	1.784	1.912	1.845	1.95133	1.884
16:59:10	16.99	1.531	1.86367	1.56067	1.904	1.67633	1.51533	1.56733	1.69833	1.68433	1.904	1.56433	1.578	1.60967	1.63667	1.98067	1.98833	1.526	1.58033	1.67167	1.77	1.732	1.88967	1.55067	1.84867	1.46433	1.55067	1.57633	1.542	1.622	1.485	1.93167	1.89867	1.933	1.89133	1.72167	1.93267	1.898	1.91167	1.988	1.89667	1.90767	0.839667	1.91033	1.78467	1.92033	1.84733	1.955	1.88567
17:14:10	17.24	1.536	1.865	1.569	1.905	1.68033	1.52933	1.57867	1.706	1.68733	1.933	1.578	1.57733	1.62	1.65	2.01433	2.026	1.53933	1.588	1.679	1.80233	1.744	1.92133	1.55933	1.85167	1.47767	1.559	1.58633	1.55067	1.637	1.496	1.934	1.90133	1.92533	1.89267	1.71967	1.94033	1.89967	1.91333	1.99	1.89767	1.91	0.846333	1.91267	1.785	1.922	1.84967	1.95467	1.88733
17:29:10	17.49	1.547	1.86567	1.58067	1.905	1.68367	1.53867	1.591	1.71433	1.69033	1.957	1.58933	1.59733	1.635	1.66767	2.043	2.063	1.55367	1.598	1.68333	1.83433	1.76833	1.95933	1.57	1.862	1.48833	1.56967	1.598	1.56233	1.64533	1.50533	1.93433	1.905	1.92467	1.89367	1.72367	1.96033	1.90167	1.914	1.992	1.89767	1.912	0.852	1.91433	1.785	1.94267	1.85167	1.95667	1.88867
17:44:10	17.74	1.55033	1.86667	1.586	1.90533	1.68733	1.54667	1.602	1.71967	1.69133	1.981	1.59967	1.60467	1.65433	1.683	2.07	2.089	1.56733	1.61433	1.68667	1.86667	1.78733	1.996	1.578	1.913	1.499	1.58	1.61267	1.57333	1.654	1.51367	1.93567	1.90733	1.92167	1.895	1.72267	1.95533	1.90233	1.91633	1.991	1.89933	1.919	0.857667	1.91567	1.78533	1.95267	1.854	1.95767	1.88933
17:59:10	17.99	1.55633	1.867	1.59567	1.907	1.68933	1.56033	1.61233	1.72733	1.69367	2.00967	1.60967	1.61333	1.664	1.69767	2.09533	2.10867	1.58133	1.62867	1.68967	1.908	1.80333	2.031	1.58733	1.935	1.50567	1.59033	1.62567	1.57667	1.66867	1.52267	1.93667	1.90933	1.93667	1.89667	1.72767	1.956	1.90367	1.91733	1.99067	1.901	1.91967	0.863333	1.918	1.78533	1.96733	1.85633	1.95933	1.89167
18:14:10	18.24	1.566	1.869	1.60367	1.90733	1.69267	1.56933	1.62133	1.73367	1.69433	2.03833	1.621	1.62967	1.68	1.71267	2.12133	2.20733	1.59333	1.63633	1.69167	1.947	1.82367	2.06533	1.599	1.951	1.51867	1.601	1.635	1.58667	1.68033	1.535	1.93733	1.912	1.93867	1.898	1.731	1.955	1.905	1.91733	1.98867	1.90233	1.92333	0.871	1.919	1.78633	1.96633	1.859	1.96033	1.89267
18:29:10	18.49	1.573	1.86967	1.608	1.90667	1.69533	1.57667	1.633	1.736	1.694	2.066	1.635	1.653	1.691	1.72867	2.119	2.22833	1.60167	1.64833	1.69533	1.987	1.845	2.09933	1.608	1.99133	1.53433	1.60967	1.643	1.59967	1.695	1.542	1.93833	1.91367	1.93433	1.899	1.73133	1.962	1.907	1.91833	1.99067	1.906	1.92933	0.877	1.92067	1.78633	1.96567	1.86167	1.96133	1.89433
18:44:10	18.74	1.57733	1.87	1.61433	1.908	1.699	1.58467	1.64333	1.74167	1.69567	2.08867	1.64867	1.66933	1.70467	1.74433	2.11533	2.23967	1.615	1.65933	1.698	2.02867	1.84333	2.128	1.61867	1.99333	1.549	1.621	1.651	1.61367	1.702	1.55367	1.939	1.916	1.93367	1.9	1.72767	1.957	1.908	1.92	1.98533	1.90733	1.93333	0.882667	1.922	1.78733	1.97	1.864	1.962	1.895
18:59:10	18.99	1.58533	1.871	1.617	1.90867	1.70267	1.59533	1.65233	1.74367	1.69533	2.11167	1.664	1.66167	1.72367	1.76067	2.12	2.23167	1.62467	1.67733	1.703	2.04	1.85233	2.15867	1.62667	1.99933	1.56733	1.63167	1.66167	1.62333	1.71267	1.56067	1.94033	1.91767	1.935	1.90133	1.73233	1.96367	1.909	1.92133	1.983	1.90767	1.93233	0.888	1.92367	1.788	1.97733	1.86533	1.96367	1.89733
19:14:10	19.24	1.59367	1.87167	1.62333	1.90867	1.707	1.60767	1.664	1.745	1.696	2.148	1.67667	1.672	1.73667	1.77433	2.13867	2.23767	1.63467	1.682	1.70667	2.099	1.86767	2.132	1.63633	2.00167	1.58167	1.64167	1.672	1.635	1.72533	1.56733	1.942	1.91933	1.93767	1.90167	1.73567	1.966	1.91	1.92267	1.98167	1.90933	1.93467	0.894667	1.925	1.788	1.978	1.868	1.966	1.89733
19:29:10	19.49	1.6	1.87167	1.631	1.911	1.708	1.61633	1.672	1.748	1.696	2.158	1.68867	1.69	1.74533	1.78733	2.15433	2.23767	1.642	1.69567	1.70867	2.109	1.875	2.17233	1.64433	2.01767	1.60133	1.65067	1.68	1.645	1.73533	1.577	1.944	1.92133	1.93767	1.90267	1.74	1.963	1.91167	1.924	1.98233	1.91133	1.94433	0.900667	1.92567	1.788	1.98433	1.87	1.96767	1.899
19:44:10	19.74	1.603	1.87233	1.63633	1.91233	1.71133	1.624	1.68067	1.74933	1.696	2.18733	1.70133	1.70267	1.75833	1.80333	2.17833	2.235	1.65033	1.70667	1.71167	2.09967	1.89167	2.167	1.654	2.03067	1.62133	1.65867	1.68733	1.65633	1.74667	1.58767	1.94567	1.922	1.94067	1.90367	1.745	1.96833	1.912	1.93	1.98667	1.91333	1.94733	0.906	1.92767	1.78967	1.98167	1.87133	1.96933	1.89967
19:59:10	19.99	1.608	1.87333	1.64033	1.91333	1.71467	1.63167	1.68733	1.75233	1.695	2.206	1.71333	1.72167	1.76967	1.81867	2.188	2.24033	1.65967	1.71733	1.71333	2.11567	1.88167	2.13767	1.66067	2.04	1.63933	1.66633	1.698	1.66867	1.75767	1.59333	1.948	1.92467	1.94233	1.90533	1.74267	1.967	1.91433	1.92667	1.98833	1.91467	1.948	0.911667	1.92833	1.791	1.98833	1.874	1.97067	1.90167
20:14:10	20.24	1.617	1.87333	1.64767	1.914	1.71867	1.638	1.69567	1.75467	1.695	2.223	1.72733	1.773	1.78067	1.834	2.21467	2.24433	1.66867	1.72333	1.71667	2.12833	1.88467	2.15167	1.66833	2.049	1.66467	1.67433	1.704	1.68033	1.77233	1.608	1.94833	1.92533	1.94367	1.906	1.76	1.96867	1.915	1.92867	1.98733	1.916	1.95133	0.917	1.93	1.79233	1.98533	1.87567	1.973	1.902
20:29:10	20.49	1.62533	1.87467	1.65433	1.91567	1.72167	1.64567	1.705	1.757	1.69433	2.22933	1.74033	1.80067	1.79	1.85333	2.231	2.24767	1.67567	1.73367	1.719	2.129	1.90233	2.16233	1.67667	2.05567	1.68567	1.68333	1.713	1.692	1.78	1.61733	1.948	1.926	1.94533	1.907	1.744	1.97367	1.916	1.92867	1.98867	1.918	1.95067	0.920667	1.93133	1.79133	1.98933	1.87833	1.974	1.90433
20:44:10	20.74	1.629	1.87467	1.661	1.91767	1.725	1.652	1.71233	1.759	1.69333	2.24433	1.75267	1.826	1.79633	1.872	2.24167	2.251	1.684	1.73867	1.72233	2.13533	1.912	2.17133	1.68433	2.06267	1.70367	1.69	1.72167	1.69867	1.79	1.635	1.94667	1.92833	1.94733	1.90767	1.76333	1.97833	1.91767	1.93033	1.99	1.91833	1.956	0.925	1.93267	1.79267	1.98467	1.88033	1.97633	1.90533
20:59:10	20.99	1.63633	1.87533	1.66967	1.91833	1.72667	1.65833	1.72033	1.763	1.69233	2.25633	1.76433	1.84667	1.80767	1.891	2.25033	2.254	1.69133	1.74567	1.72533	2.13367	1.91267	2.182	1.692	2.06967	1.72567	1.69733	1.73	1.70667	1.79767	1.64267	1.948	1.929	1.94767	1.908	1.76733	1.97467	1.92	1.932	1.99133	1.92033	1.96233	0.927667	1.93367	1.79333	1.984	1.88267	1.97767	1.90533
21:14:10	21.24	1.644	1.876	1.67667	1.91967	1.73	1.666	1.72967	1.76567	1.69167	2.26467	1.77733	1.86367	1.81967	1.911	2.256	2.25333	1.695	1.754	1.728	2.12133	1.931	2.18967	1.69967	2.07633	1.75067	1.70433	1.737	1.70767	1.80833	1.65633	1.94933	1.93067	1.94933	1.91	1.765	1.982	1.92033	1.93167	1.99267	1.92033	1.96067	0.931	1.934	1.79433	1.98833	1.884	1.97933	1.90733
21:29:10	21.49	1.64967	1.87667	1.681	1.921	1.73033	1.67333	1.73533	1.76867	1.691	2.27333	1.78967	1.865	1.82533	1.92767	2.26033	2.25733	1.702	1.759	1.73033	2.10833	1.94333	2.19633	1.708	2.08367	1.766	1.712	1.74633	1.716	1.818	1.66467	1.951	1.93033	1.95033	1.91033	1.76033	1.984	1.92167	1.93367	1.99367	1.92267	1.96467	0.933	1.936	1.79467	1.98533	1.886	1.981	1.908
21:44:10	21.74	1.65667	1.877	1.687	1.92233	1.74267	1.67867	1.74433	1.771	1.69	2.27667	1.802	1.88	1.84367	1.946	2.26467	2.26	1.708	1.76133	1.73333	2.11333	1.95467	2.202	1.716	2.08967	1.77867	1.719	1.759	1.725	1.82867	1.671	1.95133	1.93333	1.95333	1.91167	1.763	1.98667	1.923	1.93533	1.99567	1.92367	1.967	0.936	1.93667	1.794	1.99	1.888	1.98267	1.909
21:59:10	21.99	1.66533	1.87667	1.693	1.92367	1.746	1.684	1.75167	1.77467	1.689	2.285	1.814	1.884	1.85733	1.96567	2.268	2.26233	1.71433	1.769	1.73667	2.108	1.967	2.20733	1.72233	2.102	1.793	1.72533	1.76567	1.72733	1.84033	1.68667	1.95133	1.93333	1.954	1.913	1.77033	1.98933	1.92433	1.937	1.996	1.92467	1.96667	0.938667	1.937	1.795	1.99767	1.89033	1.98467	1.90833
22:14:10	22.24	1.67167	1.878	1.69767	1.925	1.744	1.69067	1.76033	1.779	1.688	2.28933	1.82467	1.88333	1.85533	1.97967	2.27067	2.26533	1.721	1.772	1.74067	2.111	1.97767	2.213	1.72967	2.10867	1.80633	1.73267	1.776	1.736	1.85533	1.712	1.95833	1.93533	1.95533	1.913	1.77467	1.98033	1.92467	1.93833	1.999	1.92567	1.97067	0.940333	1.93833	1.79633	1.99067	1.89267	1.986	1.91
22:29:10	22.49	1.678	1.87833	1.70533	1.92633	1.75467	1.69667	1.77	1.781	1.68733	2.29033	1.837	1.887	1.869	1.99333	2.272	2.26733	1.72933	1.77767	1.74367	2.11967	1.98733	2.21633	1.737	2.13333	1.81633	1.73933	1.78567	1.73633	1.869	1.70033	1.95567	1.93633	1.957	1.91433	1.777	1.985	1.92633	1.939	2.001	1.92633	1.97567	0.943	1.94833	1.79733	1.991	1.89467	1.98767	1.91133
22:44:10	22.74	1.684	1.879	1.71133	1.928	1.75767	1.703	1.77933	1.784	1.685	2.28367	1.84833	1.88033	1.88	2.006	2.27433	2.27067	1.735	1.78533	1.748	2.11933	1.991	2.22167	1.74367	2.12567	1.82	1.747	1.794	1.746	1.877	1.706	1.955	1.93633	1.958	1.915	1.78067	2.00133	1.92767	1.94067	2.00167	1.927	1.973	0.944667	1.94667	1.79967	1.98433	1.89667	1.98967	1.912
22:59:10	22.99	1.69133	1.87933	1.71567	1.92967	1.753	1.70967	1.79367	1.78733	1.684	2.284	1.859	1.88833	1.896	2.01733	2.27567	2.273	1.74267	1.78633	1.75033	2.13067	1.99533	2.22633	1.749	2.13367	1.82967	1.75533	1.80267	1.743	1.87067	1.71367	1.95767	1.93833	1.95867	1.916	1.77633	1.98833	1.92933	1.946	2.004	1.92867	1.97567	0.946667	1.94533	1.79933	1.97833	1.89867	1.99067	1.91267
23:14:10	23.24	1.69967	1.879	1.72467	1.93133	1.763	1.71633	1.805	1.79033	1.683	2.287	1.86967	1.90833	1.90567	2.02933	2.27667	2.27633	1.74833	1.794	1.75433	2.13767	2.002	2.23333	1.75633	2.16667	1.837	1.76567	1.81133	1.74867	1.881	1.727	1.97233	1.93967	1.961	1.91733	1.786	1.98833	1.93067	1.94833	2.00533	1.93033	1.983	0.949333	1.94933	1.79867	1.98033	1.901	1.992	1.914
23:29:10	23.49	1.71	1.88	1.73267	1.93333	1.76467	1.72233	1.818	1.794	1.68167	2.289	1.883	1.912	1.90733	2.03933	2.27733	2.27967	1.75467	1.79733	1.75733	2.13333	2.00767	2.23533	1.763	2.12933	1.855	1.77433	1.81967	1.747	1.88633	1.74133	1.96567	1.941	1.96233	1.91867	1.77633	1.983	1.93233	1.952	2.006	1.931	1.98033	0.952333	1.95	1.80033	1.98367	1.904	1.99533	1.916
[truncated: 7 more columns]

## Sheet: anticancer_L929
Cell (L929)-live/dead cell ratio
Extracts	repeat1	repeat2	repeat3	repeat4	mean	std	n
Ctrl	1				1	0	1
DMSO	1.01751				1.01751	0	1
AN0533	1.03493	1.01686			1.0259		2
AN3280	0.955044	0.832858			0.893951		2
AN1678	1.00658	0.883328			0.944954		2
AN10491	0.980291	1.05321			1.01675		2
AN9013	0.971831	1.01715	0.846992	0.499653	0.833907	0.234164	4
ApdR	0.974968	0.270175	0.843415	0.289471	0.594507	0.367398	4
AN3911	0.797341	0.743392			0.770366		2
AN10021	1.08584	0.992105			1.03897		2
AN2026	0.957854	1.00886			0.983358		2
AN7072	1.03796	0.790858			0.914407		2
AN7923	0.90175	0.827963	0.746384	0.832822	0.82723	0.0635638	4
AN7919	0.882138	0.950115			0.916127		2
AN8506	1.05356	0.933856			0.993707		2
AN10300	0.882642	0.179318	0.725	0.718973	0.626483	0.30759	4
AN10295	0.071167	0.177392			0.12428		2
AN8645	1.0689	1.13681			1.10286		2
PbcR	0.961008	0.892251			0.92663		2
DbaA	0.621725	0.646391			0.634058		2
AN7921	0.213081	0.13187			0.172475		2
AN6790	0.819418	0.957306	0.776204	0.782232	0.83379	0.0845324	4
AflR	0.950199	0.944586			0.947392		2
AN2025	0.524793	0.603886			0.564339		2
AN5609	0.924173	0.842171			0.883172		2
AN3391	0.977538	0.720261	0.892205	0.850951	0.860239	0.107178	4
AN2036	0.875759	0.766265			0.821012		2
AN6788	0.806755	0.661515			0.734135		2
AN8111	1.00162	0.968897			0.985259		2
AN8391	0.962064	0.869548	0.891126		0.907579	0.0484029	3
AN10600	0.963748	0.871069			0.917408		2
AN3269	1.03202	1.08956			1.06079		2
AfoA	0.967635	0.811181	0.883857	0.752005	0.85367	0.0931671	4
AN8509	1.03009	1.08448			1.05728		2
AN4837	1.10339	1.09764			1.10052		2
AN3501	0.000901226	0.000574874			0.00073805		2
AN2241	0.941083	0.849807			0.895445		2
AN4933	0.965276	1.0481			1.00669		2
NapA	0.88233	1.06181			0.97207		2
AN8902	1.05851	1.07456			1.06653		2
HapX	0.823918	0.976316			0.900117		2
RsmA	0.100693	0.032507			0.0666001		2
MtfA	0.136387	0.955813			0.5461		2
AN10294	0.995911	1.05208			1.02399		2
AN3502	0.919518	0.969854			0.944686		2
AN6430	0.942293	1.01512	0.994271	0.879198	0.957719	0.0606467	4
AN7061	0.949293	0.519734			0.734514		2
AtnN	1.01501	0.980298			0.997652		2
AN0153	0.942201	0.908991	0.703331	0.531718	0.77156	0.191646	4
MdpE	1.06532	0.608289			0.836807		2
AN7073	0.808708	0.78639			0.797549		2
AN2553	0.87122	0.909794			0.890507		2
WT	0.965166	1.04382			1.00449		2
ScpR	0.659804	0.5401			0.599952		2

## Sheet: anticancer_HCT116
Cell (L929)-live/dead cell ratio
Extracts	repeat1	repeat2	repeat3	repeat4	mean	std	n
Ctrl	1				1	0	1
DMSO	1.04				1.04	0	1
AN0533	0.95	0.94			0.94		2
AN3280	0.98	0.92			0.95		2
AN1678	0.96	0.87			0.92		2
AN10491	0.96	0.93			0.94		2
AN9013	0.95	0.84	0.8	0.79	0.85	0.0754039	4
ApdR	0.95	0.97	0.5	0.13	0.64	0.401041	4
AN3911	0.88	0.86			0.87		2
AN10021	0.97	0.98			0.97		2
AN2026	0.98	0.96			0.97		2
AN7072	0.97	0.86			0.91		2
AN7923	0.71	0.68	0.89	0.9	0.79	0.115639	4
AN7919	0.42	0.67			0.55		2
AN8506	0.9	1.02			0.96		2
AN10300	0.26	0.62	0.41	0.37	0.42	0.150181	4
AN10295	0.65	0.45			0.55		2
AN8645	1.04	1			1.02		2
PbcR	0.96	0.87			0.92		2
DbaA	0.47	0.42			0.45		2
AN7921	0.5	0.62			0.56		2
AN6790	0.54	0.98	0.81	0.8	0.78	0.180533	4
AflR	1	1.01			1		2
AN2025	0.29	0.41			0.35		2
AN5609	0.94	0.37			0.65		2
AN3391	1.06	0.97	0.85	0.78	0.91	0.123654	4
AN2036	1.06	1.03			1.05		2
AN6788	1.01	1.03			1.02		2
AN8111	0.95	1			0.97		2
AN8391	0.46	0.89	0.79	0	0.72	0.223581	4
AN10600	1	0.84			0.92		2
AN3269	0.97	1			0.99		2
AfoA	1.06	1.05	0.8	0.83	0.94	0.13891	4
AN8509	1	1.05			1.03		2
AN4837	1	1.08			1.04		2
AN3501	0.22	0.12			0.17		2
AN2241	0.98	1			0.99		2
AN4933	0.77	0.89			0.83		2
NapA	1.09	1.08			1.09		2
AN8902	1.05	1.07			1.06		2
HapX	1.05	1.05			1.05		2
RsmA	0.21	0.2			0.21		2
MtfA	0	0.99			0.5		2
AN10294	0.8	1.09			0.95		2
AN3502	1.04	1.05			1.04		2
AN6430	0.72	0.81	0.364054	1.10001	0.75	0.303511	4
AN7061	0.99	1.06			1.02		2
AtnN	1.04	1.06			1.05		2
AN0153	0.91	1.01	1.00788	1.00337	0.98	0.0506487	4
MdpE	1.05	1.05			1.05		2
AN7073	1.02	1.09			1.05		2
AN2553	0.98	1.1			1.04		2
WT	0.93	1.04			0.98		2
ScpR	0.18	0.19			0.19		2

## Sheet: anticancer_PLC5
Cell (L929)-live/dead cell ratio
Extracts	repeat1	repeat2	repeat3	repeat4	mean	std	n
Ctrl	1				1	0	1
DMSO	1.01				1.009	0	1
AN0533	0.982	0.931			0.956		2
AN3280	0.978	0.928			0.953		2
AN1678	0.94	0.942			0.941		2
AN10491	0.574	0.919			0.746		2
AN9013	0.963	0.798	0.999	0.934	0.924	0.0877895	4
ApdR	0.96	0.979	0.879	0.033	0.713	0.455236	4
AN3911	0.505	0.215			0.36		2
AN10021	0.766	0.762			0.764		2
AN2026	0.82	0.956			0.888		2
AN7072	0.856	0.79			0.823		2
AN7923	0.894	0.83	0.975	0.998	0.924	0.0770557	4
AN7919	0.87	0.952			0.911		2
AN8506	0.959	0.913			0.936		2
AN10300	0.927	0.908	0.906	0.983	0.931	0.0359351	4
AN10295	0.979	0.852			0.916		2
AN8645	0.981	0.962			0.972		2
PbcR	0.876	0.739			0.808		2
DbaA	0.198	0.173			0.186		2
AN7921	0.702	0.842			0.772		2
AN6790	0.291	0.804	0.797	0.545	0.609	0.243987	4
AflR	0.567	0.56			0.564		2
AN2025	0.696	0.678			0.687		2
AN5609	0.984	0.94			0.962		2
AN3391	0.564	0.839	0.957	0.954	0.829	0.184692	4
AN2036	0.927	0.973			0.95		2
AN6788	0.971	0.891			0.931		2
AN8111	0.936	0.962			0.949		2
AN8391	0.835	0.852	0.943		0.877	0.0580718	3
AN10600	0.932	0.851			0.891		2
AN3269	0.866	0.942			0.904		2
AfoA	0.97	0.965	0.993	0.937	0.966	0.0229982	4
AN8509	0.869	0.964			0.917		2
AN4837	0.87	0.871			0.871		2
AN3501	0.001	0.001			0.001		2
AN2241	0.998	1.018			1.008		2
AN4933	0.877	0.95			0.913		2
NapA	0.924	1.007			0.966		2
AN8902	0.949	1.009			0.979		2
HapX	0.889	0.822			0.855		2
RsmA	0.149	0.166			0.157		2
MtfA	0.257	0.929			0.593		2
AN10294	0.807	0.866			0.837		2
AN3502	0.899	0.91			0.904		2
AN6430	0.907	0.927	0.907	0.944	0.921	0.0178582	4
AN7061	0.952	0.79			0.871		2
AtnN	0.904	0.922			0.913		2
AN0153	0.935	0.966	0.954	0.922	0.944	0.0195683	4
MdpE	0.865	0.924			0.894		2
AN7073	0.932	0.893			0.913		2
AN2553	0.873	0.864			0.868		2
WT	0.707	0.941			0.824		2
ScpR	0.161	0.181			0.171		2

## Sheet: anticancer_C666.1
Cell (L929)-live/dead cell ratio
Extracts	repeat1	repeat2	repeat3	repeat4	mean	std	n
Ctrl	1				1	0	1
DMSO	0.99				0.99	0	1
AN0533	0.72	0.79			0.76		2
AN3280	0.69	0.64			0.66		2
AN1678	0.8	0.72			0.76		2
AN10491	0.71	0.8			0.75		2
AN9013	0.83	0.82	0.33	0.79	0.69	0.242264	4
ApdR	0.88	0.91	0.14	0.02	0.49	0.473242	4
AN3911	0.53	0.54			0.54		2
MdpA	0.94	0.84			0.89		2
AN2026	0.94	0.81			0.88		2
AN7072	0.97	0.62			0.8		2
AN7923	0.86	0.8	0.79	0.68	0.78	0.075	4
AN7919	0.62	0.86			0.74		2
AN8506	0.92	0.83			0.87		2
AN10300	0.76	0.24	0.18	0.18	0.34	0.281425	4
AN10295	0.44	0.15			0.3		2
AN8645	1.03	0.87			0.95		2
PbcR	0.9	0.56			0.73		2
DbaA	0.49	0.4			0.44		2
AN7921	0.28	0.15			0.21		2
AN6790	0.69	0.7	0.79	0.71	0.72	0.0457347	4
AflR	0.8	0.57			0.68		2
AN2025	0.6	0.41			0.51		2
AN5609	0.8	0.74			0.77		2
AN3391	0.81	0.8	0.91	0.77	0.82	0.0607591	4
AN2036	0.96	0.62			0.79		2
AN6788	0.95	0.66			0.8		2
AN8111	0.92	0.75			0.83		2
AN8391	0.64	0.69	0.83		0.72	0.0984886	3
AN10600	1.02	0.77			0.9		2
AN3269	0.9	0.87			0.89		2
AfoA	1.05	0.82	0.47	0.44	0.69	0.292859	4
AN8509	0.92	0.78			0.85		2
AN4837	0.92	0.7			0.81		2
AN3501	0.01	0			0.01		2
AN2241	0.98	0.97			0.97		2
AN4933	0.49	0.68			0.59		2
NapA	1	0.92			0.96		2
AN8902	1	0.95			0.98		2
HapX	0.9	0.83			0.87		2
RsmA	0.31	0.05			0.18		2
MtfA	0.36	0.62			0.49		2
AN10294	0.63	0.69			0.66		2
AN3502	0.82	0.75			0.79		2
AN6430	0.63	0.83	0.42	0.507	0.6	0.17777	4
AN7061	0.76	0.72			0.74		2
AtnN	0.86	0.87			0.86		2
AN0153	0.62	0.81	0.446	0.399	0.57	0.186825	4
MdpE	0.86	0.75			0.81		2
AN7073	0.89	0.72			0.8		2
AN2553	0.93	0.63			0.78		2
WT	0.75	0.82			0.79		2
ScpR	0.31	0.38			0.34		2

[truncated: 4 more sheets: anti-B.s_processing, anti-S.a_proccessing, anti-C.a_processing, data_for_plots]
